# Supplementary material for: Comprehensive Vitamer Profiling of Folate Mono- and Polyglutamates in Baker’s Yeast (Saccharomyces cerevisiae) as a Function of Different Sample Preparation Procedures
Source: Metabolites. 2020 Jul 23;10(8):301. doi: 10.3390/metabo10080301 (PMC7464241; doi:10.3390/metabo10080301)
Supplement: Supplementary file 1 [file metabolites-10-00301-s001.zip]

Archive with 34 entries (32 files):
- metabolites-851343-sup-final-v3/
- metabolites-851343-sup-final-v3/MassBank_Folate_Standards/
- metabolites-851343-sup-final-v3/MassBank_Folate_Standards/FOL000001.mb
- metabolites-851343-sup-final-v3/MassBank_Folate_Standards/FOL000002.mb
- metabolites-851343-sup-final-v3/MassBank_Folate_Standards/FOL000003.mb
- metabolites-851343-sup-final-v3/MassBank_Folate_Standards/FOL000004.mb
- metabolites-851343-sup-final-v3/MassBank_Folate_Standards/FOL000005.mb
- metabolites-851343-sup-final-v3/MassBank_Folate_Standards/FOL000006.mb
- metabolites-851343-sup-final-v3/MassBank_Folate_Standards/FOL000007.mb
- metabolites-851343-sup-final-v3/MassBank_Folate_Standards/FOL000008.mb
- metabolites-851343-sup-final-v3/MassBank_Folate_Standards/FOL000009.mb
- metabolites-851343-sup-final-v3/MassBank_Folate_Standards/FOL000010.mb
- metabolites-851343-sup-final-v3/MassBank_Folate_Standards/FOL000015.mb
- metabolites-851343-sup-final-v3/MassBank_Folate_Standards/FOL000016.mb
- metabolites-851343-sup-final-v3/MassBank_Folate_Standards/FOL000017.mb
- metabolites-851343-sup-final-v3/MassBank_Folate_Standards/FOL000019.mb
- metabolites-851343-sup-final-v3/MassBank_Folate_Standards/FOL000024.mb
- metabolites-851343-sup-final-v3/MassBank_Folate_Standards/FOL000025.mb
- metabolites-851343-sup-final-v3/MassBank_Folate_Standards/FOL000026.mb
- metabolites-851343-sup-final-v3/MassBank_Folate_Standards/FOL000028.mb
- metabolites-851343-sup-final-v3/MassBank_Folate_Standards/FOL000033.mb
- metabolites-851343-sup-final-v3/MassBank_Folate_Standards/FOL000034.mb
- metabolites-851343-sup-final-v3/MassBank_Folate_Standards/FOL000037.mb
- metabolites-851343-sup-final-v3/MassBank_Folate_Standards/FOL000042.mb
- metabolites-851343-sup-final-v3/MassBank_Folate_Standards/FOL000043.mb
- metabolites-851343-sup-final-v3/MassBank_Folate_Standards/FOL000051.mb
- metabolites-851343-sup-final-v3/MassBank_Folate_Standards/FOL000052.mb
- metabolites-851343-sup-final-v3/MassBank_Folate_Standards/FOL000055.mb
- metabolites-851343-sup-final-v3/MassBank_Folate_Standards/FOL000060.mb
- metabolites-851343-sup-final-v3/MassBank_Folate_Standards/FOL000061.mb
- metabolites-851343-sup-final-v3/MassBank_Folate_Standards/FOL000064.mb
- metabolites-851343-sup-final-v3/MassBank_Folate_Standards/FOL000065.mb
- metabolites-851343-sup-final-v3/MassBank_Folate_Standards/FOL000066.mb
- metabolites-851343-sup-final-v3/metabolites-851343-supplementary-for conversion.pdf
