# Supplementary material for: Comprehensive Vitamer Profiling of Folate Mono- and Polyglutamates in Baker’s Yeast (Saccharomyces cerevisiae) as a Function of Different Sample Preparation Procedures
Source: Metabolites. 2020 Jul 23;10(8):301. doi: 10.3390/metabo10080301 (PMC7464241; doi:10.3390/metabo10080301)
Supplement: Supplementary file 1 [file metabolites-10-00301-s001.zip › metabolites-851343-sup-final-v3/MassBank_Folate_Standards/FOL000001.mb]

ACCESSION: FOL000001
RECORD_TITLE: 5-CH3-H4folate; LC-ESI-QTOF; MS2; CE: 35; R=; [M+H]+nDATE: 2020.06.12
AUTHORS: BGC, Helmholtz Zentrum München & ALC, TU München
LICENSE: CC BY
COPYRIGHT: Copyright (C) 2020
COMMENT: CONFIDENCE Standard Compound
CH$NAME: 5-CH3-H4folate
CH$COMPOUND_CLASS: N/A; Metabolomics Standard
CH$FORMULA: C20H25N7O6
CH$EXACT_MASS: 459.1866
CH$SMILES: NC(N1)=NC(NCC(CNC2=CC=C(C(N[C@H](C(O)=O)CCC(O)=O)=O)C=C2)N3C)=C3C1=O
CH$IUPAC: InChI=1S/C20H25N7O6/c1-27-12(9-23-16-15(27)18(31)26-20(21)25-16)8-22-11-4-2-10(3-5-11)17(30)24-13(19(32)33)6-7-14(28)29/h2-5,12-13,22H,6-9H2,1H3,(H,24,30)(H,28,29)(H,32,33)(H4,21,23,25,26,31)/t12?,13-/m0/s1
CH$LINK: INCHIKEY ZNOVTXRBGFNYRX-ABLWVSNPSA-N
AC$INSTRUMENT: maXis plus UHR-ToF-MS, Bruker Daltonics
AC$INSTRUMENT_TYPE: LC-ESI-QTOF
AC$MASS_SPECTROMETRY: MS_TYPE MS2
AC$MASS_SPECTROMETRY: IONIZATION ESI
AC$MASS_SPECTROMETRY: ION_MODE POSITIVE
AC$MASS_SPECTROMETRY: FRAGMENTATION_MODE: CID
AC$MASS_SPECTROMETRY: COLLISION_ENERGY: 35
AC$CHROMATOGRAPHY: COLUMN_NAME RaptorTM ARC-18, 1.8 µm, 100 x 2.1 mm, Restek
AC$CHROMATOGRAPHY: FLOW_GRADIENT 97/3 at 0 min, 97/3 at 1 min, 90/10 at 2.25 min, 90/10 at 3.5 min, 50/50 at 6.5 min, 50/50 at 7 min, 0.1/99.9 at 7.3, 0.1/99.9 at 9 min, 97/3 at 9.3 min
AC$CHROMATOGRAPHY: FLOW_RATE 300 uL/min
AC$CHROMATOGRAPHY: RETENTION_TIME 3.2 min
AC$CHROMATOGRAPHY: SOLVENT A H2O with 1% formic acid
AC$CHROMATOGRAPHY: SOLVENT B ACN with 1% formic acid
MS$FOCUSED_ION: PRECURSOR_M/Z 460.1939
MS$FOCUSED_ION: PRECURSOR_TYPE [M+H]+
PK$SPLASH: splash10-03di-0309000000-4ad7949b221e5852d1df
PK$NUM_PEAK: 49
PK$PEAK: m/z int.
  82.0662  148
  109.07707  376
  120.0447  2006
  120.08197  198
  134.06051  764
  135.05831  186
  140.05528  156
  149.04608  336
  150.05102  148
  152.05796  746
  153.06515  1386
  154.07219  726
  158.06067  260
  163.06207  1138
  164.06367  198
  165.06586  382
  165.0769  906
  166.07247  2506
  166.11069  228
  167.07596  254
  177.07688  1306
  179.08013  1236
  180.088  27370
  181.09076  1552
  194.10388  24178
  195.10677  1814
  196.10355  162
  285.10637  142
  285.14565  1770
  286.14938  634
  298.11421  134
  300.13261  316
  301.13873  148
  313.09391  180
  313.14098  128148
  313.24815  968
  313.33141  542
  313.40549  212
  313.42581  380
  313.51031  176
  313.58289  662
  313.98585  134
  314.14355  20712
  315.14696  1980
  331.11602  318
  331.15137  13838
  332.15386  2288
  333.1553  186
  373.20136  262
//
