# Supplementary material for: Comprehensive Vitamer Profiling of Folate Mono- and Polyglutamates in Baker’s Yeast (Saccharomyces cerevisiae) as a Function of Different Sample Preparation Procedures
Source: Metabolites. 2020 Jul 23;10(8):301. doi: 10.3390/metabo10080301 (PMC7464241; doi:10.3390/metabo10080301)
Supplement: Supplementary file 1 [file metabolites-10-00301-s001.zip › metabolites-851343-sup-final-v3/MassBank_Folate_Standards/FOL000002.mb]

ACCESSION: FOL000002
RECORD_TITLE: 5-CH3-H4PteGlu2; LC-ESI-QTOF; MS2; CE: 20; R=; [M+2H]2+nDATE: 2020.06.12
AUTHORS: BGC, Helmholtz Zentrum München & ALC, TU München
LICENSE: CC BY
COPYRIGHT: Copyright (C) 2021
COMMENT: CONFIDENCE Standard Compound
CH$NAME: 5-CH3-H4PteGlu2
CH$COMPOUND_CLASS: N/A; Metabolomics Standard
CH$FORMULA: C25H32N8O9
CH$EXACT_MASS: 588.2292
CH$SMILES: NC(N1)=NC(NCC(CNC2=CC=C(C(N[C@H](C(O)=O)CCC(N[C@@H](C(O)=O)CCC(O)=O)=O)=O)C=C2)N3C)=C3C1=O
CH$IUPAC: InChI=1S/C25H32N8O9/c1-33-14(11-28-20-19(33)22(38)32-25(26)31-20)10-27-13-4-2-12(3-5-13)21(37)30-16(24(41)42)6-8-17(34)29-15(23(39)40)7-9-18(35)36/h2-5,14-16,27H,6-11H2,1H3,(H,29,34)(H,30,37)(H,35,36)(H,39,40)(H,41,42)(H4,26,28,31,32,38)/t14?,15-,16+/m1/s1
CH$LINK: INCHIKEY VNEFZDDORGCJSD-JAIYHHTPSA-N
AC$INSTRUMENT: maXis plus UHR-ToF-MS, Bruker Daltonics
AC$INSTRUMENT_TYPE: LC-ESI-QTOF
AC$MASS_SPECTROMETRY: MS_TYPE MS2
AC$MASS_SPECTROMETRY: IONIZATION ESI
AC$MASS_SPECTROMETRY: ION_MODE POSITIVE
AC$MASS_SPECTROMETRY: FRAGMENTATION_MODE: CID
AC$MASS_SPECTROMETRY: COLLISION_ENERGY: 20
AC$CHROMATOGRAPHY: COLUMN_NAME RaptorTM ARC-18, 1.8 µm, 100 x 2.1 mm, Restek
AC$CHROMATOGRAPHY: FLOW_GRADIENT 97/3 at 0 min, 97/3 at 1 min, 90/10 at 2.25 min, 90/10 at 3.5 min, 50/50 at 6.5 min, 50/50 at 7 min, 0.1/99.9 at 7.3, 0.1/99.9 at 9 min, 97/3 at 9.3 min
AC$CHROMATOGRAPHY: FLOW_RATE 300 uL/min
AC$CHROMATOGRAPHY: RETENTION_TIME 3.2 min
AC$CHROMATOGRAPHY: SOLVENT A H2O with 1% formic acid
AC$CHROMATOGRAPHY: SOLVENT B ACN with 1% formic acid
MS$FOCUSED_ION: PRECURSOR_M/Z 295.1219
MS$FOCUSED_ION: PRECURSOR_TYPE [M+2H]2+
PK$SPLASH: splash10-08gi-3906000000-912fc0b8d429ee4521e9
PK$NUM_PEAK: 63
PK$PEAK: m/z int.
  84.04514  60432
  130.04978  34860
  148.0606  13612
  149.56261  3140
  157.07408  65062
  166.07279  3442
  168.06583  8366
  180.08798  9160
  194.10322  12204
  196.06052  2450
  214.07102  6560
  313.14089  118352
  331.14974  5326
  85.02946  2002
  90.96747  312
  102.05505  24238
  103.05797  982
  108.97834  274
  120.04476  1028
  122.06165  234
  131.03403  252
  134.06037  540
  135.05528  254
  137.00936  544
  152.0571  936
  153.06544  610
  154.07395  286
  157.10258  300
  157.1511  438
  160.07515  244
  163.06227  586
  165.07726  236
  177.07733  504
  177.58797  640
  179.07928  392
  180.90693  270
  195.07593  484
  196.93783  316
  203.93657  608
  207.93073  714
  208.93837  454
  213.08555  340
  219.93017  266
  221.94716  1400
  225.94087  1122
  226.94903  640
  242.06691  254
  249.94092  374
  259.09101  858
  260.07657  762
  267.95073  438
  269.94914  262
  277.10149  966
  285.14604  844
  287.16026  394
  312.15582  1138
  313.24829  706
  313.32888  244
  313.58301  442
  330.166  240
  373.19928  258
  442.18192  1844
  443.18707  554
//
