# Supplementary material for: Comprehensive Vitamer Profiling of Folate Mono- and Polyglutamates in Baker’s Yeast (Saccharomyces cerevisiae) as a Function of Different Sample Preparation Procedures
Source: Metabolites. 2020 Jul 23;10(8):301. doi: 10.3390/metabo10080301 (PMC7464241; doi:10.3390/metabo10080301)
Supplement: Supplementary file 1 [file metabolites-10-00301-s001.zip › metabolites-851343-sup-final-v3/MassBank_Folate_Standards/FOL000003.mb]

ACCESSION: FOL000003
RECORD_TITLE: 5-CH3-H4PteGlu3; LC-ESI-QTOF; MS2; CE: 20; R=; [M+2H]2+nDATE: 2020.06.12
AUTHORS: BGC, Helmholtz Zentrum München & ALC, TU München
LICENSE: CC BY
COPYRIGHT: Copyright (C) 2022
COMMENT: CONFIDENCE Standard Compound
CH$NAME: 5-CH3-H4PteGlu3
CH$COMPOUND_CLASS: N/A; Metabolomics Standard
CH$FORMULA: C30H39N9O12
CH$EXACT_MASS: 717.2718
CH$SMILES: NC(N1)=NC(NCC(CNC2=CC=C(C(N[C@H](C(O)=O)CCC(N[C@@H](C(O)=O)CCC(N[C@H](C(O)=O)CCC(O)=O)=O)=O)=O)C=C2)N3C)=C3C1=O
CH$IUPAC: InChI=1S/C30H39N9O12/c1-39-16(13-33-24-23(39)26(45)38-30(31)37-24)12-32-15-4-2-14(3-5-15)25(44)36-19(29(50)51)7-10-21(41)34-17(27(46)47)6-9-20(40)35-18(28(48)49)8-11-22(42)43/h2-5,16-19,32H,6-13H2,1H3,(H,34,41)(H,35,40)(H,36,44)(H,42,43)(H,46,47)(H,48,49)(H,50,51)(H4,31,33,37,38,45)/t16?,17-,18+,19+/m1/s1
CH$LINK: INCHIKEY HVRNKDVLFAVCJF-LUBNNEDASA-N
AC$INSTRUMENT: maXis plus UHR-ToF-MS, Bruker Daltonics
AC$INSTRUMENT_TYPE: LC-ESI-QTOF
AC$MASS_SPECTROMETRY: MS_TYPE MS2
AC$MASS_SPECTROMETRY: IONIZATION ESI
AC$MASS_SPECTROMETRY: ION_MODE POSITIVE
AC$MASS_SPECTROMETRY: FRAGMENTATION_MODE: CID
AC$MASS_SPECTROMETRY: COLLISION_ENERGY: 20
AC$CHROMATOGRAPHY: COLUMN_NAME RaptorTM ARC-18, 1.8 µm, 100 x 2.1 mm, Restek
AC$CHROMATOGRAPHY: FLOW_GRADIENT 97/3 at 0 min, 97/3 at 1 min, 90/10 at 2.25 min, 90/10 at 3.5 min, 50/50 at 6.5 min, 50/50 at 7 min, 0.1/99.9 at 7.3, 0.1/99.9 at 9 min, 97/3 at 9.3 min
AC$CHROMATOGRAPHY: FLOW_RATE 300 uL/min
AC$CHROMATOGRAPHY: RETENTION_TIME 3.2 min
AC$CHROMATOGRAPHY: SOLVENT A H2O with 1% formic acid
AC$CHROMATOGRAPHY: SOLVENT B ACN with 1% formic acid
MS$FOCUSED_ION: PRECURSOR_M/Z 359.6429
MS$FOCUSED_ION: PRECURSOR_TYPE [M+2H]2+
PK$SPLASH: splash10-03di-1749000000-1118600f32a2a16e4253
PK$NUM_PEAK: 69
PK$PEAK: m/z int.
  84.04527  12346
  102.05515  11266
  130.05018  12022
  137.009  6790
  148.06083  7464
  157.07375  4722
  168.06629  3660
  180.08766  1242
  208.93926  3550
  214.07116  6282
  226.94956  4218
  277.10335  3752
  283.92881  2334
  313.14093  59748
  331.15191  2620
  343.93099  1364
  357.0081  1870
  361.94302  2442
  442.18262  4328
  74.99122  684
  90.96736  642
  108.9782  850
  129.06538  220
  139.00453  274
  150.05683  238
  150.89635  282
  164.91172  234
  168.90689  596
  178.92853  762
  179.89949  224
  180.90691  900
  194.10395  1582
  195.07606  350
  196.06047  2300
  196.93969  1212
  207.93112  610
  209.07903  306
  213.08693  442
  223.90834  254
  224.95413  218
  225.94136  942
  231.09927  304
  241.08269  494
  241.9183  742
  249.96677  300
  259.09146  1532
  260.07607  926
  267.9342  1064
  272.11827  530
  272.62117  236
  280.94239  392
  281.93724  270
  285.94442  648
  286.11684  232
  286.61743  234
  287.16019  266
  297.10893  218
  299.90507  292
  301.93897  314
  325.10286  262
  330.1663  286
  343.11515  570
  350.63638  358
  356.0149  378
  360.13847  232
  388.13537  284
  396.17563  332
  406.14642  684
  459.21098  238
//
