# Supplementary material for: Comprehensive Vitamer Profiling of Folate Mono- and Polyglutamates in Baker’s Yeast (Saccharomyces cerevisiae) as a Function of Different Sample Preparation Procedures
Source: Metabolites. 2020 Jul 23;10(8):301. doi: 10.3390/metabo10080301 (PMC7464241; doi:10.3390/metabo10080301)
Supplement: Supplementary file 1 [file metabolites-10-00301-s001.zip › metabolites-851343-sup-final-v3/MassBank_Folate_Standards/FOL000004.mb]

ACCESSION: FOL000004
RECORD_TITLE: 5-CH3-H4PteGlu4; LC-ESI-QTOF; MS2; CE: 20; R=; [M+2H]2+nDATE: 2020.06.12
AUTHORS: BGC, Helmholtz Zentrum München & ALC, TU München
LICENSE: CC BY
COPYRIGHT: Copyright (C) 2023
COMMENT: CONFIDENCE Standard Compound
CH$NAME: 5-CH3-H4PteGlu4
CH$COMPOUND_CLASS: N/A; Metabolomics Standard
CH$FORMULA: C35H46N10O15
CH$EXACT_MASS: 846.3144
CH$SMILES: NC(N1)=NC(NCC(CNC2=CC=C(C(N[C@H](C(O)=O)CCC(N[C@@H](C(O)=O)CCC(N[C@H](C(O)=O)CCC(N[C@@H](C(O)=O)CCC(O)=O)=O)=O)=O)=O)C=C2)N3C)=C3C1=O
CH$IUPAC: InChI=1S/C35H46N10O15/c1-45-18(15-38-28-27(45)30(52)44-35(36)43-28)14-37-17-4-2-16(3-5-17)29(51)42-22(34(59)60)8-12-25(48)40-20(32(55)56)6-10-23(46)39-19(31(53)54)7-11-24(47)41-21(33(57)58)9-13-26(49)50/h2-5,18-22,37H,6-15H2,1H3,(H,39,46)(H,40,48)(H,41,47)(H,42,51)(H,49,50)(H,53,54)(H,55,56)(H,57,58)(H,59,60)(H4,36,38,43,44,52)/t18?,19-,20+,21+,22-/m0/s1
CH$LINK: INCHIKEY MQRDOUODSJRTEL-XZUTUIDOSA-N
AC$INSTRUMENT: maXis plus UHR-ToF-MS, Bruker Daltonics
AC$INSTRUMENT_TYPE: LC-ESI-QTOF
AC$MASS_SPECTROMETRY: MS_TYPE MS2
AC$MASS_SPECTROMETRY: IONIZATION ESI
AC$MASS_SPECTROMETRY: ION_MODE POSITIVE
AC$MASS_SPECTROMETRY: FRAGMENTATION_MODE: CID
AC$MASS_SPECTROMETRY: COLLISION_ENERGY: 20
AC$CHROMATOGRAPHY: COLUMN_NAME RaptorTM ARC-18, 1.8 µm, 100 x 2.1 mm, Restek
AC$CHROMATOGRAPHY: FLOW_GRADIENT 97/3 at 0 min, 97/3 at 1 min, 90/10 at 2.25 min, 90/10 at 3.5 min, 50/50 at 6.5 min, 50/50 at 7 min, 0.1/99.9 at 7.3, 0.1/99.9 at 9 min, 97/3 at 9.3 min
AC$CHROMATOGRAPHY: FLOW_RATE 300 uL/min
AC$CHROMATOGRAPHY: RETENTION_TIME 3.3 min
AC$CHROMATOGRAPHY: SOLVENT A H2O with 1% formic acid
AC$CHROMATOGRAPHY: SOLVENT B ACN with 1% formic acid
MS$FOCUSED_ION: PRECURSOR_M/Z 424.1643
MS$FOCUSED_ION: PRECURSOR_TYPE [M+2H]2+
PK$SPLASH: splash10-03di-0239110000-a49c8f2c0984e34dcf62
PK$NUM_PEAK: 71
PK$PEAK: m/z int.
  102.05503  6042
  130.04995  4458
  148.0602  7210
  168.06533  1916
  196.06024  2188
  214.07074  7222
  259.09171  3364
  277.1023  8444
  286.1157  988
  313.14017  58022
  331.15143  3114
  336.64024  1562
  343.11278  2620
  350.63632  2072
  388.13481  1444
  406.14536  4188
  415.15715  1936
  442.18256  3056
  535.18782  5390
  571.22671  1142
  700.26811  406
  84.04545  3482
  85.02926  194
  157.07383  356
  180.08794  1000
  194.10316  730
  195.07619  288
  213.08585  284
  231.09645  492
  241.08145  606
  242.08092  172
  260.07673  350
  263.11171  158
  263.61479  162
  272.11677  578
  272.61891  170
  276.11823  328
  285.62335  232
  287.16017  294
  294.63005  610
  295.13252  324
  297.1077  860
  313.11206  196
  313.24749  184
  325.1037  592
  326.10426  238
  327.63376  284
  328.13552  288
  330.1647  402
  341.63307  244
  342.12657  302
  360.14181  420
  370.12569  408
  392.15842  190
  392.65562  280
  401.16122  386
  401.66445  368
  424.16305  530
  424.66754  398
  436.13104  188
  454.14538  184
  459.20963  694
  460.21046  228
  471.17169  236
  472.15507  308
  489.18266  432
  490.18325  226
  517.17723  534
  573.23522  200
  588.25252  760
  589.25037  282
//
