# Supplementary material for: Comprehensive Vitamer Profiling of Folate Mono- and Polyglutamates in Baker’s Yeast (Saccharomyces cerevisiae) as a Function of Different Sample Preparation Procedures
Source: Metabolites. 2020 Jul 23;10(8):301. doi: 10.3390/metabo10080301 (PMC7464241; doi:10.3390/metabo10080301)
Supplement: Supplementary file 1 [file metabolites-10-00301-s001.zip › metabolites-851343-sup-final-v3/MassBank_Folate_Standards/FOL000005.mb]

ACCESSION: FOL000005
RECORD_TITLE: 5-CH3-H4PteGlu5; LC-ESI-QTOF; MS2; CE: 20; R=; [M+2H]2+nDATE: 2020.06.12
AUTHORS: BGC, Helmholtz Zentrum München & ALC, TU München
LICENSE: CC BY
COPYRIGHT: Copyright (C) 2024
COMMENT: CONFIDENCE Standard Compound
CH$NAME: 5-CH3-H4PteGlu5
CH$COMPOUND_CLASS: N/A; Metabolomics Standard
CH$FORMULA: C40H53N11O18
CH$EXACT_MASS: 975.357
CH$SMILES: NC(N1)=NC(NCC(CNC2=CC=C(C(N[C@H](C(O)=O)CCC(N[C@@H](C(O)=O)CCC(N[C@H](C(O)=O)CCC(N[C@@H](C(O)=O)CCC(N[C@H](C(O)=O)CCC(O)=O)=O)=O)=O)=O)=O)C=C2)N3C)=C3C1=O
CH$IUPAC: InChI=1S/C40H53N11O18/c1-51-20(17-43-32-31(51)34(59)50-40(41)49-32)16-42-19-4-2-18(3-5-19)33(58)48-25(39(68)69)9-14-29(55)46-23(37(64)65)7-12-27(53)44-21(35(60)61)6-11-26(52)45-22(36(62)63)8-13-28(54)47-24(38(66)67)10-15-30(56)57/h2-5,20-25,42H,6-17H2,1H3,(H,44,53)(H,45,52)(H,46,55)(H,47,54)(H,48,58)(H,56,57)(H,60,61)(H,62,63)(H,64,65)(H,66,67)(H,68,69)(H4,41,43,49,50,59)/t20?,21-,22+,23+,24-,25-/m0/s1
CH$LINK: INCHIKEY YTNHQTUNGACIDU-RIGGPPMISA-N
AC$INSTRUMENT: maXis plus UHR-ToF-MS, Bruker Daltonics
AC$INSTRUMENT_TYPE: LC-ESI-QTOF
AC$MASS_SPECTROMETRY: MS_TYPE MS2
AC$MASS_SPECTROMETRY: IONIZATION ESI
AC$MASS_SPECTROMETRY: ION_MODE POSITIVE
AC$MASS_SPECTROMETRY: FRAGMENTATION_MODE: CID
AC$MASS_SPECTROMETRY: COLLISION_ENERGY: 20
AC$CHROMATOGRAPHY: COLUMN_NAME RaptorTM ARC-18, 1.8 µm, 100 x 2.1 mm, Restek
AC$CHROMATOGRAPHY: FLOW_GRADIENT 97/3 at 0 min, 97/3 at 1 min, 90/10 at 2.25 min, 90/10 at 3.5 min, 50/50 at 6.5 min, 50/50 at 7 min, 0.1/99.9 at 7.3, 0.1/99.9 at 9 min, 97/3 at 9.3 min
AC$CHROMATOGRAPHY: FLOW_RATE 300 uL/min
AC$CHROMATOGRAPHY: RETENTION_TIME 3.3 min
AC$CHROMATOGRAPHY: SOLVENT A H2O with 1% formic acid
AC$CHROMATOGRAPHY: SOLVENT B ACN with 1% formic acid
MS$FOCUSED_ION: PRECURSOR_M/Z 488.6855
MS$FOCUSED_ION: PRECURSOR_TYPE [M+2H]2+
PK$SPLASH: splash10-03di-0019201000-81d562b326c89bf9efa9
PK$NUM_PEAK: 61
PK$PEAK: m/z int.
  180.08748  980
  214.07194  1092
  277.10277  2152
  313.14059  29608
  331.15064  1804
  343.11369  1434
  388.13279  884
  406.14452  1578
  415.16107  900
  479.68027  2306
  488.68354  2462
  535.18653  2204
  646.21738  1230
  664.22861  5576
  84.04561  300
  102.05627  558
  130.05031  382
  148.06096  1098
  152.05698  192
  168.06448  160
  194.10176  194
  196.06142  298
  202.06967  140
  213.0888  120
  231.09774  270
  237.16537  126
  241.08482  266
  259.09245  970
  260.07804  156
  276.12011  128
  287.16305  122
  294.63061  154
  297.1093  168
  313.11296  124
  325.10527  296
  330.16568  220
  350.63785  262
  361.07083  116
  370.12531  126
  401.66345  156
  437.13823  118
  442.18162  484
  448.62596  204
  454.14525  288
  459.20956  308
  460.20833  206
  466.68683  164
  470.67173  206
  471.67404  140
  472.15541  278
  487.19342  484
  488.20485  176
  517.17519  192
  518.1756  124
  571.22646  318
  588.25295  388
  589.24658  122
  618.22255  142
  700.26858  146
  717.29797  232
  718.28756  176
//
