# Supplementary material for: Comprehensive Vitamer Profiling of Folate Mono- and Polyglutamates in Baker’s Yeast (Saccharomyces cerevisiae) as a Function of Different Sample Preparation Procedures
Source: Metabolites. 2020 Jul 23;10(8):301. doi: 10.3390/metabo10080301 (PMC7464241; doi:10.3390/metabo10080301)
Supplement: Supplementary file 1 [file metabolites-10-00301-s001.zip › metabolites-851343-sup-final-v3/MassBank_Folate_Standards/FOL000006.mb]

ACCESSION: FOL000006
RECORD_TITLE: 5-CH3-H4PteGlu6; LC-ESI-QTOF; MS2; CE: 20; R=; [M+2H]2+nDATE: 2020.06.12
AUTHORS: BGC, Helmholtz Zentrum München & ALC, TU München
LICENSE: CC BY
COPYRIGHT: Copyright (C) 2025
COMMENT: CONFIDENCE Standard Compound
CH$NAME: 5-CH3-H4PteGlu6
CH$COMPOUND_CLASS: N/A; Metabolomics Standard
CH$FORMULA: C45H62N12O19
CH$EXACT_MASS: 1074.425
CH$SMILES: NC(N1)=NC(NCC(CNC2=CC=C(C(N[C@H](C(O)=O)CCC(N[C@@H](C(O)=O)CCC(N[C@H](C)CCC(N[C@@H](C(O)=O)CCC(N[C@H](C(O)=O)CCC(N[C@@H](C(O)=O)CCC(O)=O)=O)=O)=O)=O)=O)=O)C=C2)N3C)=C3C1=O
CH$IUPAC: InChI=1S/C45H62N12O19/c1-21(3-13-31(59)50-26(41(69)70)9-15-32(60)52-27(42(71)72)10-16-33(61)53-28(43(73)74)12-18-35(63)64)49-30(58)14-8-25(40(67)68)51-34(62)17-11-29(44(75)76)54-38(65)22-4-6-23(7-5-22)47-19-24-20-48-37-36(57(24)2)39(66)56-45(46)55-37/h4-7,21,24-29,47H,3,8-20H2,1-2H3,(H,49,58)(H,50,59)(H,51,62)(H,52,60)(H,53,61)(H,54,65)(H,63,64)(H,67,68)(H,69,70)(H,71,72)(H,73,74)(H,75,76)(H4,46,48,55,56,66)/t21-,24?,25-,26-,27+,28-,29+/m1/s1
CH$LINK: INCHIKEY KSDMZSCHJATKNW-NTFBPDLKSA-N
AC$INSTRUMENT: maXis plus UHR-ToF-MS, Bruker Daltonics
AC$INSTRUMENT_TYPE: LC-ESI-QTOF
AC$MASS_SPECTROMETRY: MS_TYPE MS2
AC$MASS_SPECTROMETRY: IONIZATION ESI
AC$MASS_SPECTROMETRY: ION_MODE POSITIVE
AC$MASS_SPECTROMETRY: FRAGMENTATION_MODE: CID
AC$MASS_SPECTROMETRY: COLLISION_ENERGY: 20
AC$CHROMATOGRAPHY: COLUMN_NAME RaptorTM ARC-18, 1.8 µm, 100 x 2.1 mm, Restek
AC$CHROMATOGRAPHY: FLOW_GRADIENT 97/3 at 0 min, 97/3 at 1 min, 90/10 at 2.25 min, 90/10 at 3.5 min, 50/50 at 6.5 min, 50/50 at 7 min, 0.1/99.9 at 7.3, 0.1/99.9 at 9 min, 97/3 at 9.3 min
AC$CHROMATOGRAPHY: FLOW_RATE 300 uL/min
AC$CHROMATOGRAPHY: RETENTION_TIME 3.3 min
AC$CHROMATOGRAPHY: SOLVENT A H2O with 1% formic acid
AC$CHROMATOGRAPHY: SOLVENT B ACN with 1% formic acid
MS$FOCUSED_ION: PRECURSOR_M/Z 553.2064
MS$FOCUSED_ION: PRECURSOR_TYPE [M+2H]2+
PK$SPLASH: splash10-03di-0009020100-fc8f3d7859e5616e28a9
PK$NUM_PEAK: 58
PK$PEAK: m/z int.
  277.10313  2794
  313.14036  100290
  331.15034  5292
  406.14548  2842
  535.18976  2538
  544.20222  9462
  553.20681  19698
  793.27187  14988
  84.04444  366
  130.04909  194
  147.07601  204
  148.06164  786
  149.06472  202
  152.05616  272
  180.08849  1942
  196.06018  196
  213.08543  264
  214.07124  1396
  259.09132  1044
  283.00236  202
  287.16166  200
  313.24814  668
  313.28001  264
  313.33627  194
  313.58261  312
  330.16554  198
  343.11259  1610
  388.13466  1058
  389.14065  300
  415.65405  200
  423.67221  404
  424.17336  314
  442.1815  1418
  443.18422  378
  459.20858  406
  472.15419  980
  479.67822  590
  480.18111  350
  517.17653  754
  518.18097  274
  530.20256  308
  530.70278  402
  571.22634  540
  583.19309  196
  588.24829  548
  589.23392  374
  589.25113  198
  601.19724  612
  646.2204  646
  664.23054  1386
  665.23373  408
  700.26882  452
  701.27471  268
  717.28768  346
  730.23852  300
  747.26025  208
  775.25916  1168
  776.25976  402
//
