# Supplementary material for: Comprehensive Vitamer Profiling of Folate Mono- and Polyglutamates in Baker’s Yeast (Saccharomyces cerevisiae) as a Function of Different Sample Preparation Procedures
Source: Metabolites. 2020 Jul 23;10(8):301. doi: 10.3390/metabo10080301 (PMC7464241; doi:10.3390/metabo10080301)
Supplement: Supplementary file 1 [file metabolites-10-00301-s001.zip › metabolites-851343-sup-final-v3/MassBank_Folate_Standards/FOL000007.mb]

ACCESSION: FOL000007
RECORD_TITLE: 5-CH3-H4PteGlu7; LC-ESI-QTOF; MS2; CE: 20; R=; [M+2H]2+nDATE: 2020.06.12
AUTHORS: BGC, Helmholtz Zentrum München & ALC, TU München
LICENSE: CC BY
COPYRIGHT: Copyright (C) 2026
COMMENT: CONFIDENCE Standard Compound
CH$NAME: 5-CH3-H4PteGlu7
CH$COMPOUND_CLASS: N/A; Metabolomics Standard
CH$FORMULA: C50H67N13O24
CH$EXACT_MASS: 1233.442
CH$SMILES: NC(N1)=NC(NCC(CNC2=CC=C(C(N[C@H](C(O)=O)CCC(N[C@@H](C(O)=O)CCC(N[C@H](C(O)=O)CCC(N[C@@H](C(O)=O)CCC(N[C@H](C(O)=O)CCC(N[C@@H](C(O)=O)CCC(N[C@H](C(O)=O)CCC(O)=O)=O)=O)=O)=O)=O)=O)=O)C=C2)N3C)=C3C1=O
CH$IUPAC: InChI=1S/C50H67N13O24/c1-63-24(21-53-40-39(63)42(73)62-50(51)61-40)20-52-23-4-2-22(3-5-23)41(72)60-31(49(86)87)11-18-37(69)58-29(47(82)83)9-16-35(67)56-27(45(78)79)7-14-33(65)54-25(43(74)75)6-13-32(64)55-26(44(76)77)8-15-34(66)57-28(46(80)81)10-17-36(68)59-30(48(84)85)12-19-38(70)71/h2-5,24-31,52H,6-21H2,1H3,(H,54,65)(H,55,64)(H,56,67)(H,57,66)(H,58,69)(H,59,68)(H,60,72)(H,70,71)(H,74,75)(H,76,77)(H,78,79)(H,80,81)(H,82,83)(H,84,85)(H,86,87)(H4,51,53,61,62,73)/t24?,25-,26+,27+,28-,29-,30+,31+/m1/s1
CH$LINK: INCHIKEY ZQYLIKQFDVJYLM-CHEOBVLASA-N
AC$INSTRUMENT: maXis plus UHR-ToF-MS, Bruker Daltonics
AC$INSTRUMENT_TYPE: LC-ESI-QTOF
AC$MASS_SPECTROMETRY: MS_TYPE MS2
AC$MASS_SPECTROMETRY: IONIZATION ESI
AC$MASS_SPECTROMETRY: ION_MODE POSITIVE
AC$MASS_SPECTROMETRY: FRAGMENTATION_MODE: CID
AC$MASS_SPECTROMETRY: COLLISION_ENERGY: 20
AC$CHROMATOGRAPHY: COLUMN_NAME RaptorTM ARC-18, 1.8 µm, 100 x 2.1 mm, Restek
AC$CHROMATOGRAPHY: FLOW_GRADIENT 97/3 at 0 min, 97/3 at 1 min, 90/10 at 2.25 min, 90/10 at 3.5 min, 50/50 at 6.5 min, 50/50 at 7 min, 0.1/99.9 at 7.3, 0.1/99.9 at 9 min, 97/3 at 9.3 min
AC$CHROMATOGRAPHY: FLOW_RATE 300 uL/min
AC$CHROMATOGRAPHY: RETENTION_TIME 3.4 min
AC$CHROMATOGRAPHY: SOLVENT A H2O with 1% formic acid
AC$CHROMATOGRAPHY: SOLVENT B ACN with 1% formic acid
MS$FOCUSED_ION: PRECURSOR_M/Z 617.7276
MS$FOCUSED_ION: PRECURSOR_TYPE [M+2H]2+
PK$SPLASH: splash10-03di-0009004000-b80aaa6d4215ec0feb1a
PK$NUM_PEAK: 57
PK$PEAK: m/z int.
  180.08769  2148
  277.10292  1566
  313.14008  77258
  331.15019  4282
  608.72178  8790
  617.72706  30582
  922.31172  5440
  112.05162  220
  148.06024  468
  152.05622  296
  214.07254  494
  228.66167  196
  259.09141  346
  270.29523  136
  287.16468  206
  312.10981  160
  313.08136  180
  313.2473  312
  313.35229  148
  313.58106  160
  343.11312  522
  373.19983  182
  388.13484  278
  406.14551  1092
  442.18376  762
  443.18718  244
  460.19183  148
  460.21217  184
  472.15456  274
  488.68758  148
  489.19925  314
  517.17964  310
  535.18631  316
  544.20068  188
  571.22435  520
  572.22511  194
  577.66224  138
  588.25055  200
  594.72763  258
  599.71335  330
  601.20285  136
  617.22822  304
  618.17355  144
  618.68659  160
  664.22732  278
  665.23426  138
  701.27645  168
  730.23878  214
  793.27338  424
  794.27008  136
  829.31273  214
  904.2916  476
  958.34942  212
  959.3546  142
  1052.92454  142
  1055.62644  154
  1086.16433  156
//
