# Supplementary material for: Comprehensive Vitamer Profiling of Folate Mono- and Polyglutamates in Baker’s Yeast (Saccharomyces cerevisiae) as a Function of Different Sample Preparation Procedures
Source: Metabolites. 2020 Jul 23;10(8):301. doi: 10.3390/metabo10080301 (PMC7464241; doi:10.3390/metabo10080301)
Supplement: Supplementary file 1 [file metabolites-10-00301-s001.zip › metabolites-851343-sup-final-v3/MassBank_Folate_Standards/FOL000008.mb]

ACCESSION: FOL000008
RECORD_TITLE: 5-CH3-H4PteGlu8; LC-ESI-QTOF; MS2; CE: 21.8; R=; [M+2H]2+nDATE: 2020.06.12
AUTHORS: BGC, Helmholtz Zentrum München & ALC, TU München
LICENSE: CC BY
COPYRIGHT: Copyright (C) 2027
COMMENT: NA
CH$NAME: 5-CH3-H4PteGlu8
CH$COMPOUND_CLASS: N/A
CH$FORMULA: C55H74N14O27
CH$EXACT_MASS: 1362.485
CH$SMILES: NC(N1)=NC(NCC(CNC2=CC=C(C(N[C@H](C(O)=O)CCC(N[C@@H](C(O)=O)CCC(N[C@H](C(O)=O)CCC(N[C@@H](C(O)=O)CCC(N[C@H](C(O)=O)CCC(N[C@@H](C(O)=O)CCC(N[C@H](C(O)=O)CCC(N[C@@H](C(O)=O)CCC(O)=O)=O)=O)=O)=O)=O)=O)=O)=O)C=C2)N3C)=C3C1=O
CH$IUPAC: InChI=1S/C55H74N14O27/c1-69-26(23-58-44-43(69)46(80)68-55(56)67-44)22-57-25-4-2-24(3-5-25)45(79)66-34(54(95)96)12-20-41(76)64-32(52(91)92)10-18-39(74)62-30(50(87)88)8-16-37(72)60-28(48(83)84)6-14-35(70)59-27(47(81)82)7-15-36(71)61-29(49(85)86)9-17-38(73)63-31(51(89)90)11-19-40(75)65-33(53(93)94)13-21-42(77)78/h2-5,26-34,57H,6-23H2,1H3,(H,59,70)(H,60,72)(H,61,71)(H,62,74)(H,63,73)(H,64,76)(H,65,75)(H,66,79)(H,77,78)(H,81,82)(H,83,84)(H,85,86)(H,87,88)(H,89,90)(H,91,92)(H,93,94)(H,95,96)(H4,56,58,67,68,80)/t26?,27-,28+,29+,30-,31-,32+,33+,34-/m0/s1
CH$LINK: INCHIKEY VKCNBWJGXBRTME-JLAFIUTJSA-N
AC$INSTRUMENT: maXis plus UHR-ToF-MS, Bruker Daltonics
AC$INSTRUMENT_TYPE: LC-ESI-QTOF
AC$MASS_SPECTROMETRY: MS_TYPE MS2
AC$MASS_SPECTROMETRY: IONIZATION ESI
AC$MASS_SPECTROMETRY: ION_MODE POSITIVE
AC$MASS_SPECTROMETRY: FRAGMENTATION_MODE: CID
AC$MASS_SPECTROMETRY: COLLISION_ENERGY: 21.8
AC$CHROMATOGRAPHY: COLUMN_NAME RaptorTM ARC-18, 1.8 µm, 100 x 2.1 mm, Restek
AC$CHROMATOGRAPHY: FLOW_GRADIENT 97/3 at 0 min, 97/3 at 1 min, 90/10 at 2.25 min, 90/10 at 3.5 min, 50/50 at 6.5 min, 50/50 at 7 min, 0.1/99.9 at 7.3, 0.1/99.9 at 9 min, 97/3 at 9.3 min
AC$CHROMATOGRAPHY: FLOW_RATE 300 uL/min
AC$CHROMATOGRAPHY: RETENTION_TIME 3.4 min
AC$CHROMATOGRAPHY: SOLVENT A H2O with 1% formic acid
AC$CHROMATOGRAPHY: SOLVENT B ACN with 1% formic acid
MS$FOCUSED_ION: PRECURSOR_M/Z 682.2501
MS$FOCUSED_ION: PRECURSOR_TYPE [M+2H]2+
PK$SPLASH: splash10-03di-0009003000-df05baf974f4bc548d8e
PK$NUM_PEAK: 55
PK$PEAK: m/z int.
  152.05703  3354
  313.14084  84794
  331.15162  7034
  673.24518  7264
  682.25014  29002
  97.02848  180
  112.05068  1386
  136.06328  864
  148.06226  154
  180.0876  1498
  214.07129  338
  224.07832  624
  248.07814  216
  259.09264  206
  277.10176  1066
  278.10656  218
  312.04748  260
  313.08325  154
  313.24773  466
  313.58564  240
  327.1197  154
  330.05838  352
  343.11407  608
  348.07033  150
  388.13589  416
  389.1394  180
  406.14525  1266
  407.14852  220
  410.02238  156
  442.18295  1364
  443.18926  304
  459.21021  352
  472.15445  280
  517.17847  200
  535.18849  888
  552.71483  168
  571.22512  518
  601.19792  318
  609.22987  162
  654.24342  166
  659.75061  158
  664.23375  420
  671.69902  158
  672.73417  150
  681.74605  226
  682.67253  194
  700.26639  222
  793.27564  526
  829.31481  152
  922.3069  174
  922.32984  174
  1051.3617  1300
  1052.35887  966
  1053.35904  330
  1156.02889  160
//
