# Supplementary material for: Comprehensive Vitamer Profiling of Folate Mono- and Polyglutamates in Baker’s Yeast (Saccharomyces cerevisiae) as a Function of Different Sample Preparation Procedures
Source: Metabolites. 2020 Jul 23;10(8):301. doi: 10.3390/metabo10080301 (PMC7464241; doi:10.3390/metabo10080301)
Supplement: Supplementary file 1 [file metabolites-10-00301-s001.zip › metabolites-851343-sup-final-v3/MassBank_Folate_Standards/FOL000009.mb]

ACCESSION: FOL000009
RECORD_TITLE: 5-CH3-H4PteGlu9; LC-ESI-QTOF; MS2; CE: 23.1; R=; [M+2H]2+nDATE: 2020.06.12
AUTHORS: BGC, Helmholtz Zentrum München & ALC, TU München
LICENSE: CC BY
COPYRIGHT: Copyright (C) 2028
COMMENT: NA
CH$NAME: 5-CH3-H4PteGlu9
CH$COMPOUND_CLASS: N/A
CH$FORMULA: C60H81N15O30
CH$EXACT_MASS: 1491.527
CH$SMILES: NC(N1)=NC(NCC(CNC2=CC=C(C(N[C@H](C(O)=O)CCC(N[C@@H](C(O)=O)CCC(N[C@H](C(O)=O)CCC(N[C@@H](C(O)=O)CCC(N[C@H](C(O)=O)CCC(N[C@@H](C(O)=O)CCC(N[C@H](C(O)=O)CCC(N[C@@H](C(O)=O)CCC(N[C@H](C(O)=O)CCC(O)=O)=O)=O)=O)=O)=O)=O)=O)=O)=O)C=C2)N3C)=C3C1=O
CH$IUPAC: InChI=1S/C60H81N15O30/c1-75-28(25-63-48-47(75)50(87)74-60(61)73-48)24-62-27-4-2-26(3-5-27)49(86)72-37(59(104)105)13-22-45(83)70-35(57(100)101)11-20-43(81)68-33(55(96)97)9-18-41(79)66-31(53(92)93)7-16-39(77)64-29(51(88)89)6-15-38(76)65-30(52(90)91)8-17-40(78)67-32(54(94)95)10-19-42(80)69-34(56(98)99)12-21-44(82)71-36(58(102)103)14-23-46(84)85/h2-5,28-37,62H,6-25H2,1H3,(H,64,77)(H,65,76)(H,66,79)(H,67,78)(H,68,81)(H,69,80)(H,70,83)(H,71,82)(H,72,86)(H,84,85)(H,88,89)(H,90,91)(H,92,93)(H,94,95)(H,96,97)(H,98,99)(H,100,101)(H,102,103)(H,104,105)(H4,61,63,73,74,87)/t28?,29-,30+,31+,32-,33-,34+,35+,36-,37-/m0/s1
CH$LINK: INCHIKEY XRKZRYVJTYLTLZ-ZKQSIXAZSA-N
AC$INSTRUMENT: maXis plus UHR-ToF-MS, Bruker Daltonics
AC$INSTRUMENT_TYPE: LC-ESI-QTOF
AC$MASS_SPECTROMETRY: MS_TYPE MS2
AC$MASS_SPECTROMETRY: IONIZATION ESI
AC$MASS_SPECTROMETRY: ION_MODE POSITIVE
AC$MASS_SPECTROMETRY: FRAGMENTATION_MODE: CID
AC$MASS_SPECTROMETRY: COLLISION_ENERGY: 23.1
AC$CHROMATOGRAPHY: COLUMN_NAME RaptorTM ARC-18, 1.8 µm, 100 x 2.1 mm, Restek
AC$CHROMATOGRAPHY: FLOW_GRADIENT 97/3 at 0 min, 97/3 at 1 min, 90/10 at 2.25 min, 90/10 at 3.5 min, 50/50 at 6.5 min, 50/50 at 7 min, 0.1/99.9 at 7.3, 0.1/99.9 at 9 min, 97/3 at 9.3 min
AC$CHROMATOGRAPHY: FLOW_RATE 300 uL/min
AC$CHROMATOGRAPHY: RETENTION_TIME 3.4 min
AC$CHROMATOGRAPHY: SOLVENT A H2O with 1% formic acid
AC$CHROMATOGRAPHY: SOLVENT B ACN with 1% formic acid
MS$FOCUSED_ION: PRECURSOR_M/Z 746.7706
MS$FOCUSED_ION: PRECURSOR_TYPE [M+2H]2+
PK$SPLASH: splash10-0ik9-0917001100-d9c361a26ce12fa72c8c
PK$NUM_PEAK: 35
PK$PEAK: m/z int.
  112.05069  3212
  136.06196  1706
  152.05743  5550
  313.14072  6466
  331.14957  846
  746.77383  1598
  97.02974  216
  180.08791  234
  181.09072  220
  206.068  210
  224.07876  278
  232.08234  134
  248.0771  194
  252.10979  146
  277.10368  246
  306.04992  184
  312.05004  348
  330.0602  1000
  343.11119  168
  346.05489  138
  348.06784  498
  406.14281  140
  410.02367  210
  442.18459  150
  617.72259  198
  629.22293  316
  629.71652  150
  636.08014  148
  637.20872  206
  652.43814  140
  682.75126  134
  737.76738  334
  738.26839  216
  746.26257  194
  1253.13322  166
//
