# Supplementary material for: Comprehensive Vitamer Profiling of Folate Mono- and Polyglutamates in Baker’s Yeast (Saccharomyces cerevisiae) as a Function of Different Sample Preparation Procedures
Source: Metabolites. 2020 Jul 23;10(8):301. doi: 10.3390/metabo10080301 (PMC7464241; doi:10.3390/metabo10080301)
Supplement: Supplementary file 1 [file metabolites-10-00301-s001.zip › metabolites-851343-sup-final-v3/MassBank_Folate_Standards/FOL000010.mb]

ACCESSION: FOL000010
RECORD_TITLE: 5-CHO-H4folate; LC-ESI-QTOF; MS2; CE: 35; R=; [M+H]+nDATE: 2020.06.12
AUTHORS: BGC, Helmholtz Zentrum München & ALC, TU München
LICENSE: CC BY
COPYRIGHT: Copyright (C) 2029
COMMENT: CONFIDENCE Standard Compound
CH$NAME: 5-CHO-H4folate
CH$COMPOUND_CLASS: N/A; Metabolomics Standard
CH$FORMULA: C20H23N7O7
CH$EXACT_MASS: 473.1659
CH$SMILES: NC(N1)=NC(NCC(CNC2=CC=C(C(N[C@H](C(O)=O)CCC(O)=O)=O)C=C2)N3C=O)=C3C1=O
CH$IUPAC: InChI=1S/C20H23N7O7/c21-20-25-16-15(18(32)26-20)27(9-28)12(8-23-16)7-22-11-3-1-10(2-4-11)17(31)24-13(19(33)34)5-6-14(29)30/h1-4,9,12-13,22H,5-8H2,(H,24,31)(H,29,30)(H,33,34)(H4,21,23,25,26,32)/t12?,13-/m0/s1
CH$LINK: INCHIKEY VVIAGPKUTFNRDU-ABLWVSNPSA-N
AC$INSTRUMENT: maXis plus UHR-ToF-MS, Bruker Daltonics
AC$INSTRUMENT_TYPE: LC-ESI-QTOF
AC$MASS_SPECTROMETRY: MS_TYPE MS2
AC$MASS_SPECTROMETRY: IONIZATION ESI
AC$MASS_SPECTROMETRY: ION_MODE POSITIVE
AC$MASS_SPECTROMETRY: FRAGMENTATION_MODE: CID
AC$MASS_SPECTROMETRY: COLLISION_ENERGY: 35
AC$CHROMATOGRAPHY: COLUMN_NAME RaptorTM ARC-18, 1.8 µm, 100 x 2.1 mm, Restek
AC$CHROMATOGRAPHY: FLOW_GRADIENT 97/3 at 0 min, 97/3 at 1 min, 90/10 at 2.25 min, 90/10 at 3.5 min, 50/50 at 6.5 min, 50/50 at 7 min, 0.1/99.9 at 7.3, 0.1/99.9 at 9 min, 97/3 at 9.3 min
AC$CHROMATOGRAPHY: FLOW_RATE 300 uL/min
AC$CHROMATOGRAPHY: RETENTION_TIME 3.9 min
AC$CHROMATOGRAPHY: SOLVENT A H2O with 1% formic acid
AC$CHROMATOGRAPHY: SOLVENT B ACN with 1% formic acid
MS$FOCUSED_ION: PRECURSOR_M/Z 474.1731
MS$FOCUSED_ION: PRECURSOR_TYPE [M+H]+
PK$SPLASH: splash10-004i-0029000000-54e88e7ed15e3299d8eb
PK$NUM_PEAK: 48
PK$PEAK: m/z int.
  120.0446  1144
  121.04725  176
  134.05955  304
  163.06121  140
  165.06425  398
  166.07299  2068
  167.04565  152
  167.0758  200
  176.05759  240
  178.07205  318
  180.0875  812
  207.10081  116
  208.08279  6074
  209.08611  974
  271.13112  788
  272.12762  128
  295.09391  1340
  295.93059  112
  296.09623  486
  299.1251  14486
  300.12782  2434
  313.10333  202
  314.11255  198
  317.13543  4978
  318.13817  1236
  326.61258  154
  327.11987  75478
  327.22978  388
  327.31403  238
  327.38481  134
  327.39747  138
  327.4279  154
  327.44727  110
  327.48429  242
  327.52935  112
  327.5719  280
  327.67106  122
  328.1231  12758
  329.12425  926
  330.12339  170
  341.09837  132
  345.12963  3250
  346.1324  792
  347.13401  102
  359.18118  130
  387.1713  102
  456.16229  320
  457.16578  108
//
