# Supplementary material for: Comprehensive Vitamer Profiling of Folate Mono- and Polyglutamates in Baker’s Yeast (Saccharomyces cerevisiae) as a Function of Different Sample Preparation Procedures
Source: Metabolites. 2020 Jul 23;10(8):301. doi: 10.3390/metabo10080301 (PMC7464241; doi:10.3390/metabo10080301)
Supplement: Supplementary file 1 [file metabolites-10-00301-s001.zip › metabolites-851343-sup-final-v3/MassBank_Folate_Standards/FOL000015.mb]

ACCESSION: FOL000015
RECORD_TITLE: 5-CHO-H4PteGlu6; LC-ESI-QTOF; MS2; CE: 19.3; R=; [M+2H]2+nDATE: 2020.06.12
AUTHORS: BGC, Helmholtz Zentrum München & ALC, TU München
LICENSE: CC BY
COPYRIGHT: Copyright (C) 2034
COMMENT: NA
CH$NAME: 5-CHO-H4PteGlu6
CH$COMPOUND_CLASS: N/A
CH$FORMULA: C45H58N12O22
CH$EXACT_MASS: 1118.379
CH$SMILES: NC(N1)=NC(NCC(CNC2=CC=C(C(N[C@H](C(O)=O)CCC(N[C@@H](C(O)=O)CCC(N[C@H](C(O)=O)CCC(N[C@@H](C(O)=O)CCC(N[C@H](C(O)=O)CCC(N[C@@H](C(O)=O)CCC(O)=O)=O)=O)=O)=O)=O)=O)C=C2)N3C=O)=C3C1=O
CH$IUPAC: InChI=1S/C45H58N12O22/c46-45-55-36-35(38(67)56-45)57(19-58)22(18-48-36)17-47-21-3-1-20(2-4-21)37(66)54-28(44(78)79)9-15-33(63)52-26(42(74)75)7-13-31(61)50-24(40(70)71)5-11-29(59)49-23(39(68)69)6-12-30(60)51-25(41(72)73)8-14-32(62)53-27(43(76)77)10-16-34(64)65/h1-4,19,22-28,47H,5-18H2,(H,49,59)(H,50,61)(H,51,60)(H,52,63)(H,53,62)(H,54,66)(H,64,65)(H,68,69)(H,70,71)(H,72,73)(H,74,75)(H,76,77)(H,78,79)(H4,46,48,55,56,67)/t22?,23-,24+,25+,26-,27-,28+/m1/s1
CH$LINK: INCHIKEY VCVLADHBJDFEBR-WSJQTOFHSA-N
AC$INSTRUMENT: maXis plus UHR-ToF-MS, Bruker Daltonics
AC$INSTRUMENT_TYPE: LC-ESI-QTOF
AC$MASS_SPECTROMETRY: MS_TYPE MS2
AC$MASS_SPECTROMETRY: IONIZATION ESI
AC$MASS_SPECTROMETRY: ION_MODE POSITIVE
AC$MASS_SPECTROMETRY: FRAGMENTATION_MODE: CID
AC$MASS_SPECTROMETRY: COLLISION_ENERGY: 19.3
AC$CHROMATOGRAPHY: COLUMN_NAME RaptorTM ARC-18, 1.8 µm, 100 x 2.1 mm, Restek
AC$CHROMATOGRAPHY: FLOW_GRADIENT 97/3 at 0 min, 97/3 at 1 min, 90/10 at 2.25 min, 90/10 at 3.5 min, 50/50 at 6.5 min, 50/50 at 7 min, 0.1/99.9 at 7.3, 0.1/99.9 at 9 min, 97/3 at 9.3 min
AC$CHROMATOGRAPHY: FLOW_RATE 300 uL/min
AC$CHROMATOGRAPHY: RETENTION_TIME 3.8 min
AC$CHROMATOGRAPHY: SOLVENT A H2O with 1% formic acid
AC$CHROMATOGRAPHY: SOLVENT B ACN with 1% formic acid
MS$FOCUSED_ION: PRECURSOR_M/Z 560.1969
MS$FOCUSED_ION: PRECURSOR_TYPE [M+2H]2+
PK$SPLASH: splash10-004i-0109040100-6cf1b8482d0e2bc506d5
PK$NUM_PEAK: 49
PK$PEAK: m/z int.
  136.06149  608
  277.10269  916
  327.11963  21576
  551.19101  2656
  551.69467  1406
  560.19655  5918
  84.04514  226
  97.02845  178
  102.05472  174
  112.04933  390
  126.65899  160
  148.06136  514
  152.05722  1868
  207.3998  148
  214.07172  320
  224.08059  186
  259.09219  404
  281.28776  140
  299.12321  232
  312.05058  138
  325.0999  140
  330.05781  246
  343.11529  452
  345.12972  1156
  348.06725  148
  388.13424  226
  406.14645  442
  422.15089  138
  430.65995  154
  457.16524  144
  472.15737  210
  473.18929  206
  475.77191  132
  486.14559  130
  486.66321  168
  535.18837  376
  537.19386  302
  542.06081  130
  542.18352  218
  553.17239  206
  562.18  124
  664.23353  222
  665.23539  140
  775.26144  220
  776.26298  198
  793.27326  2310
  794.2731  392
  843.28539  142
  946.84903  144
//
