# Supplementary material for: Comprehensive Vitamer Profiling of Folate Mono- and Polyglutamates in Baker’s Yeast (Saccharomyces cerevisiae) as a Function of Different Sample Preparation Procedures
Source: Metabolites. 2020 Jul 23;10(8):301. doi: 10.3390/metabo10080301 (PMC7464241; doi:10.3390/metabo10080301)
Supplement: Supplementary file 1 [file metabolites-10-00301-s001.zip › metabolites-851343-sup-final-v3/MassBank_Folate_Standards/FOL000016.mb]

ACCESSION: FOL000016
RECORD_TITLE: 5-CHO-H4PteGlu7; LC-ESI-QTOF; MS2; CE: 20.5; R=; [M+2H]2+nDATE: 2020.06.12
AUTHORS: BGC, Helmholtz Zentrum München & ALC, TU München
LICENSE: CC BY
COPYRIGHT: Copyright (C) 2035
COMMENT: NA
CH$NAME: 5-CHO-H4PteGlu7
CH$COMPOUND_CLASS: N/A
CH$FORMULA: C50H65N13O25
CH$EXACT_MASS: 1247.421
CH$SMILES: NC(N1)=NC(NCC(CNC2=CC=C(C(N[C@H](C(O)=O)CCC(N[C@@H](C(O)=O)CCC(N[C@H](C(O)=O)CCC(N[C@@H](C(O)=O)CCC(N[C@H](C(O)=O)CCC(N[C@@H](C(O)=O)CCC(N[C@H](C(O)=O)CCC(O)=O)=O)=O)=O)=O)=O)=O)=O)C=C2)N3C=O)=C3C1=O
CH$IUPAC: InChI=1S/C50H65N13O25/c51-50-61-40-39(42(74)62-50)63(21-64)24(20-53-40)19-52-23-3-1-22(2-4-23)41(73)60-31(49(87)88)10-17-37(70)58-29(47(83)84)8-15-35(68)56-27(45(79)80)6-13-33(66)54-25(43(75)76)5-12-32(65)55-26(44(77)78)7-14-34(67)57-28(46(81)82)9-16-36(69)59-30(48(85)86)11-18-38(71)72/h1-4,21,24-31,52H,5-20H2,(H,54,66)(H,55,65)(H,56,68)(H,57,67)(H,58,70)(H,59,69)(H,60,73)(H,71,72)(H,75,76)(H,77,78)(H,79,80)(H,81,82)(H,83,84)(H,85,86)(H,87,88)(H4,51,53,61,62,74)/t24?,25-,26+,27+,28-,29-,30+,31+/m1/s1
CH$LINK: INCHIKEY SPVFVQIWZWHXRQ-CHEOBVLASA-N
AC$INSTRUMENT: maXis plus UHR-ToF-MS, Bruker Daltonics
AC$INSTRUMENT_TYPE: LC-ESI-QTOF
AC$MASS_SPECTROMETRY: MS_TYPE MS2
AC$MASS_SPECTROMETRY: IONIZATION ESI
AC$MASS_SPECTROMETRY: ION_MODE POSITIVE
AC$MASS_SPECTROMETRY: FRAGMENTATION_MODE: CID
AC$MASS_SPECTROMETRY: COLLISION_ENERGY: 20.5
AC$CHROMATOGRAPHY: COLUMN_NAME RaptorTM ARC-18, 1.8 µm, 100 x 2.1 mm, Restek
AC$CHROMATOGRAPHY: FLOW_GRADIENT 97/3 at 0 min, 97/3 at 1 min, 90/10 at 2.25 min, 90/10 at 3.5 min, 50/50 at 6.5 min, 50/50 at 7 min, 0.1/99.9 at 7.3, 0.1/99.9 at 9 min, 97/3 at 9.3 min
AC$CHROMATOGRAPHY: FLOW_RATE 300 uL/min
AC$CHROMATOGRAPHY: RETENTION_TIME 3.8 min
AC$CHROMATOGRAPHY: SOLVENT A H2O with 1% formic acid
AC$CHROMATOGRAPHY: SOLVENT B ACN with 1% formic acid
MS$FOCUSED_ION: PRECURSOR_M/Z 624.7185
MS$FOCUSED_ION: PRECURSOR_TYPE [M+2H]2+
PK$SPLASH: splash10-004i-0009005000-6ffebb63fd8ad03769ea
PK$NUM_PEAK: 57
PK$PEAK: m/z int.
  277.10246  2672
  327.12003  76644
  345.13062  3622
  406.14495  1684
  615.71263  10902
  624.71836  36096
  922.31407  5672
  112.05004  558
  136.06185  270
  148.05967  626
  152.05756  766
  214.07097  466
  219.1032  146
  259.09268  682
  299.12292  170
  327.16299  622
  327.22962  336
  327.31426  166
  327.57465  184
  343.11327  882
  344.11615  192
  344.14623  280
  387.17952  192
  388.13551  368
  456.16029  844
  457.16715  276
  472.15333  566
  473.18576  216
  474.17928  330
  495.1796  286
  517.17813  324
  535.18796  1050
  536.19127  204
  551.18976  520
  551.6953  546
  552.19554  170
  566.21799  146
  579.17379  158
  585.20749  436
  586.20416  438
  601.71391  332
  602.2284  242
  606.70748  482
  607.21226  392
  622.02134  230
  623.2016  272
  623.70101  144
  628.20365  146
  646.22028  258
  664.22812  628
  714.24778  636
  715.24394  210
  775.26353  186
  793.27668  426
  844.30801  150
  904.3041  490
  905.31201  152
//
