# Supplementary material for: Comprehensive Vitamer Profiling of Folate Mono- and Polyglutamates in Baker’s Yeast (Saccharomyces cerevisiae) as a Function of Different Sample Preparation Procedures
Source: Metabolites. 2020 Jul 23;10(8):301. doi: 10.3390/metabo10080301 (PMC7464241; doi:10.3390/metabo10080301)
Supplement: Supplementary file 1 [file metabolites-10-00301-s001.zip › metabolites-851343-sup-final-v3/MassBank_Folate_Standards/FOL000017.mb]

ACCESSION: FOL000017
RECORD_TITLE: 5-CHO-H4PteGlu8; LC-ESI-QTOF; MS2; CE: 21.9; R=; [M+2H]2+nDATE: 2020.06.12
AUTHORS: BGC, Helmholtz Zentrum München & ALC, TU München
LICENSE: CC BY
COPYRIGHT: Copyright (C) 2036
COMMENT: NA
CH$NAME: 5-CHO-H4PteGlu8
CH$COMPOUND_CLASS: N/A
CH$FORMULA: C55H72N14O28
CH$EXACT_MASS: 1376.464
CH$SMILES: NC(N1)=NC(NCC(CNC2=CC=C(C(N[C@H](C(O)=O)CCC(N[C@@H](C(O)=O)CCC(N[C@H](C(O)=O)CCC(N[C@@H](C(O)=O)CCC(N[C@H](C(O)=O)CCC(N[C@@H](C(O)=O)CCC(N[C@H](C(O)=O)CCC(N[C@@H](C(O)=O)CCC(O)=O)=O)=O)=O)=O)=O)=O)=O)=O)C=C2)N3C=O)=C3C1=O
CH$IUPAC: InChI=1S/C55H72N14O28/c56-55-67-44-43(46(81)68-55)69(23-70)26(22-58-44)21-57-25-3-1-24(2-4-25)45(80)66-34(54(96)97)11-19-41(77)64-32(52(92)93)9-17-39(75)62-30(50(88)89)7-15-37(73)60-28(48(84)85)5-13-35(71)59-27(47(82)83)6-14-36(72)61-29(49(86)87)8-16-38(74)63-31(51(90)91)10-18-40(76)65-33(53(94)95)12-20-42(78)79/h1-4,23,26-34,57H,5-22H2,(H,59,71)(H,60,73)(H,61,72)(H,62,75)(H,63,74)(H,64,77)(H,65,76)(H,66,80)(H,78,79)(H,82,83)(H,84,85)(H,86,87)(H,88,89)(H,90,91)(H,92,93)(H,94,95)(H,96,97)(H4,56,58,67,68,81)/t26?,27-,28+,29+,30-,31-,32+,33+,34-/m0/s1
CH$LINK: INCHIKEY QVYZJNOMASPRJF-JLAFIUTJSA-N
AC$INSTRUMENT: maXis plus UHR-ToF-MS, Bruker Daltonics
AC$INSTRUMENT_TYPE: LC-ESI-QTOF
AC$MASS_SPECTROMETRY: MS_TYPE MS2
AC$MASS_SPECTROMETRY: IONIZATION ESI
AC$MASS_SPECTROMETRY: ION_MODE POSITIVE
AC$MASS_SPECTROMETRY: FRAGMENTATION_MODE: CID
AC$MASS_SPECTROMETRY: COLLISION_ENERGY: 21.9
AC$CHROMATOGRAPHY: COLUMN_NAME RaptorTM ARC-18, 1.8 µm, 100 x 2.1 mm, Restek
AC$CHROMATOGRAPHY: FLOW_GRADIENT 97/3 at 0 min, 97/3 at 1 min, 90/10 at 2.25 min, 90/10 at 3.5 min, 50/50 at 6.5 min, 50/50 at 7 min, 0.1/99.9 at 7.3, 0.1/99.9 at 9 min, 97/3 at 9.3 min
AC$CHROMATOGRAPHY: FLOW_RATE 300 uL/min
AC$CHROMATOGRAPHY: RETENTION_TIME 3.9 min
AC$CHROMATOGRAPHY: SOLVENT A H2O with 1% formic acid
AC$CHROMATOGRAPHY: SOLVENT B ACN with 1% formic acid
MS$FOCUSED_ION: PRECURSOR_M/Z 689.2379
MS$FOCUSED_ION: PRECURSOR_TYPE [M+2H]2+
PK$SPLASH: splash10-004i-0409005000-8bbc3f1802d655551361
PK$NUM_PEAK: 25
PK$PEAK: m/z int.
  152.05695  2740
  327.11964  7822
  680.23564  1184
  689.23983  3750
  72.08326  138
  112.05101  720
  136.06243  612
  224.07613  148
  231.05935  170
  260.09726  130
  277.10181  250
  296.09611  170
  312.04694  178
  345.12893  282
  346.05481  172
  348.0676  170
  406.14226  148
  410.02733  120
  456.16387  180
  457.18228  214
  585.211  132
  644.18833  158
  686.80395  130
  1051.35606  154
  1164.09013  150
//
