# Supplementary material for: Comprehensive Vitamer Profiling of Folate Mono- and Polyglutamates in Baker’s Yeast (Saccharomyces cerevisiae) as a Function of Different Sample Preparation Procedures
Source: Metabolites. 2020 Jul 23;10(8):301. doi: 10.3390/metabo10080301 (PMC7464241; doi:10.3390/metabo10080301)
Supplement: Supplementary file 1 [file metabolites-10-00301-s001.zip › metabolites-851343-sup-final-v3/MassBank_Folate_Standards/FOL000019.mb]

ACCESSION: FOL000019
RECORD_TITLE: H4folate; LC-ESI-QTOF; MS2; CE: 35; R=; [M+H]+nDATE: 2020.06.12
AUTHORS: BGC, Helmholtz Zentrum München & ALC, TU München
LICENSE: CC BY
COPYRIGHT: Copyright (C) 2038
COMMENT: CONFIDENCE Standard Compound
CH$NAME: H4folate
CH$COMPOUND_CLASS: N/A; Metabolomics Standard
CH$FORMULA: C19H23N7O6
CH$EXACT_MASS: 445.171
CH$SMILES: NC(N1)=NC(NCC(CNC2=CC=C(C(N[C@H](C(O)=O)CCC(O)=O)=O)C=C2)N3)=C3C1=O
CH$IUPAC: InChI=1S/C19H23N7O6/c20-19-25-15-14(17(30)26-19)23-11(8-22-15)7-21-10-3-1-9(2-4-10)16(29)24-12(18(31)32)5-6-13(27)28/h1-4,11-12,21,23H,5-8H2,(H,24,29)(H,27,28)(H,31,32)(H4,20,22,25,26,30)/t11?,12-/m0/s1
CH$LINK: INCHIKEY MSTNYGQPCMXVAQ-KIYNQFGBSA-N
AC$INSTRUMENT: maXis plus UHR-ToF-MS, Bruker Daltonics
AC$INSTRUMENT_TYPE: LC-ESI-QTOF
AC$MASS_SPECTROMETRY: MS_TYPE MS2
AC$MASS_SPECTROMETRY: IONIZATION ESI
AC$MASS_SPECTROMETRY: ION_MODE POSITIVE
AC$MASS_SPECTROMETRY: FRAGMENTATION_MODE: CID
AC$MASS_SPECTROMETRY: COLLISION_ENERGY: 35
AC$CHROMATOGRAPHY: COLUMN_NAME RaptorTM ARC-18, 1.8 µm, 100 x 2.1 mm, Restek
AC$CHROMATOGRAPHY: FLOW_GRADIENT 97/3 at 0 min, 97/3 at 1 min, 90/10 at 2.25 min, 90/10 at 3.5 min, 50/50 at 6.5 min, 50/50 at 7 min, 0.1/99.9 at 7.3, 0.1/99.9 at 9 min, 97/3 at 9.3 min
AC$CHROMATOGRAPHY: FLOW_RATE 300 uL/min
AC$CHROMATOGRAPHY: RETENTION_TIME 3 min
AC$CHROMATOGRAPHY: SOLVENT A H2O with 1% formic acid
AC$CHROMATOGRAPHY: SOLVENT B ACN with 1% formic acid
MS$FOCUSED_ION: PRECURSOR_M/Z 446.1783
MS$FOCUSED_ION: PRECURSOR_TYPE [M+H]+
PK$SPLASH: splash10-00kb-0495000000-2315c162c9a72146d23b
PK$NUM_PEAK: 50
PK$PEAK: m/z int.
  106.06531  530
  107.07265  648
  113.04485  348
  120.04446  30618
  121.04767  2182
  122.04929  436
  134.06021  5244
  135.06296  632
  138.06748  350
  138.0783  282
  140.05673  1798
  149.04613  610
  151.06191  582
  152.05698  1476
  163.06194  1376
  164.05772  584
  165.06487  7542
  166.07273  56914
  166.15081  348
  167.07514  3720
  178.07204  1940
  179.0753  372
  180.08803  12288
  181.09071  1292
  244.11859  538
  256.12025  280
  271.13019  14608
  272.13199  1844
  273.1466  292
  286.11684  1030
  299.12519  228986
  299.15629  2040
  299.22926  1564
  299.25897  496
  299.31204  704
  299.40055  432
  299.47825  326
  299.55629  1108
  300.12777  37042
  301.13035  3302
  302.1324  318
  317.13569  83922
  317.17757  674
  317.24288  1116
  317.32805  440
  317.57966  596
  318.13841  15188
  319.14176  1838
  335.14616  314
  359.18212  680
//
