# Supplementary material for: Comprehensive Vitamer Profiling of Folate Mono- and Polyglutamates in Baker’s Yeast (Saccharomyces cerevisiae) as a Function of Different Sample Preparation Procedures
Source: Metabolites. 2020 Jul 23;10(8):301. doi: 10.3390/metabo10080301 (PMC7464241; doi:10.3390/metabo10080301)
Supplement: Supplementary file 1 [file metabolites-10-00301-s001.zip › metabolites-851343-sup-final-v3/MassBank_Folate_Standards/FOL000024.mb]

ACCESSION: FOL000024
RECORD_TITLE: H4PteGlu6; LC-ESI-QTOF; MS2; CE: 19.1; R=; [M+2H]2+nDATE: 2020.06.12
AUTHORS: BGC, Helmholtz Zentrum München & ALC, TU München
LICENSE: CC BY
COPYRIGHT: Copyright (C) 2043
COMMENT: NA
CH$NAME: H4PteGlu6
CH$COMPOUND_CLASS: N/A
CH$FORMULA: C44H58N12O21
CH$EXACT_MASS: 1090.384
CH$SMILES: NC(N1)=NC(NCC(CNC2=CC=C(C(N[C@H](C(O)=O)CCC(N[C@@H](C(O)=O)CCC(N[C@H](C(O)=O)CCC(N[C@@H](C(O)=O)CCC(N[C@H](C(O)=O)CCC(N[C@@H](C(O)=O)CCC(O)=O)=O)=O)=O)=O)=O)=O)C=C2)N3)=C3C1=O
CH$IUPAC: InChI=1S/C44H58N12O21/c45-44-55-35-34(37(65)56-44)48-21(18-47-35)17-46-20-3-1-19(2-4-20)36(64)54-27(43(76)77)9-15-32(61)52-25(41(72)73)7-13-30(59)50-23(39(68)69)5-11-28(57)49-22(38(66)67)6-12-29(58)51-24(40(70)71)8-14-31(60)53-26(42(74)75)10-16-33(62)63/h1-4,21-27,46,48H,5-18H2,(H,49,57)(H,50,59)(H,51,58)(H,52,61)(H,53,60)(H,54,64)(H,62,63)(H,66,67)(H,68,69)(H,70,71)(H,72,73)(H,74,75)(H,76,77)(H4,45,47,55,56,65)/t21?,22-,23+,24+,25-,26-,27+/m1/s1
CH$LINK: INCHIKEY CSMSDHCIDKPAHS-RRVGMAFKSA-N
AC$INSTRUMENT: maXis plus UHR-ToF-MS, Bruker Daltonics
AC$INSTRUMENT_TYPE: LC-ESI-QTOF
AC$MASS_SPECTROMETRY: MS_TYPE MS2
AC$MASS_SPECTROMETRY: IONIZATION ESI
AC$MASS_SPECTROMETRY: ION_MODE POSITIVE
AC$MASS_SPECTROMETRY: FRAGMENTATION_MODE: CID
AC$MASS_SPECTROMETRY: COLLISION_ENERGY: 19.1
AC$CHROMATOGRAPHY: COLUMN_NAME RaptorTM ARC-18, 1.8 µm, 100 x 2.1 mm, Restek
AC$CHROMATOGRAPHY: FLOW_GRADIENT 97/3 at 0 min, 97/3 at 1 min, 90/10 at 2.25 min, 90/10 at 3.5 min, 50/50 at 6.5 min, 50/50 at 7 min, 0.1/99.9 at 7.3, 0.1/99.9 at 9 min, 97/3 at 9.3 min
AC$CHROMATOGRAPHY: FLOW_RATE 300 uL/min
AC$CHROMATOGRAPHY: RETENTION_TIME 3.2 min
AC$CHROMATOGRAPHY: SOLVENT A H2O with 1% formic acid
AC$CHROMATOGRAPHY: SOLVENT B ACN with 1% formic acid
MS$FOCUSED_ION: PRECURSOR_M/Z 546.198
MS$FOCUSED_ION: PRECURSOR_TYPE [M+2H]2+
PK$SPLASH: splash10-0udi-0931000000-dceabd792bfeee5436b3
PK$NUM_PEAK: 21
PK$PEAK: m/z int.
  136.06148  1034
  152.05711  4282
  299.12521  1552
  793.27015  502
  112.05033  1202
  148.06077  382
  224.0776  476
  232.08351  136
  277.10535  140
  306.04809  150
  312.04622  348
  317.13303  280
  330.05901  276
  348.07039  256
  472.11441  138
  472.45137  178
  524.05988  136
  537.18806  128
  538.19356  140
  547.16774  136
  549.56764  130
//
