# Supplementary material for: Comprehensive Vitamer Profiling of Folate Mono- and Polyglutamates in Baker’s Yeast (Saccharomyces cerevisiae) as a Function of Different Sample Preparation Procedures
Source: Metabolites. 2020 Jul 23;10(8):301. doi: 10.3390/metabo10080301 (PMC7464241; doi:10.3390/metabo10080301)
Supplement: Supplementary file 1 [file metabolites-10-00301-s001.zip › metabolites-851343-sup-final-v3/MassBank_Folate_Standards/FOL000026.mb]

ACCESSION: FOL000026
RECORD_TITLE: H4PteGlu8; LC-ESI-QTOF; MS2; CE: 21.6; R=; [M+2H]2+nDATE: 2020.06.12
AUTHORS: BGC, Helmholtz Zentrum München & ALC, TU München
LICENSE: CC BY
COPYRIGHT: Copyright (C) 2045
COMMENT: NA
CH$NAME: H4PteGlu8
CH$COMPOUND_CLASS: N/A
CH$FORMULA: C54H72N14O27
CH$EXACT_MASS: 1348.469
CH$SMILES: NC(N1)=NC(NCC(CNC2=CC=C(C(N[C@H](C(O)=O)CCC(N[C@@H](C(O)=O)CCC(N[C@H](C(O)=O)CCC(N[C@@H](C(O)=O)CCC(N[C@H](C(O)=O)CCC(N[C@@H](C(O)=O)CCC(N[C@H](C(O)=O)CCC(N[C@@H](C(O)=O)CCC(O)=O)=O)=O)=O)=O)=O)=O)=O)=O)C=C2)N3)=C3C1=O
CH$IUPAC: InChI=1S/C54H72N14O27/c55-54-67-43-42(45(79)68-54)58-25(22-57-43)21-56-24-3-1-23(2-4-24)44(78)66-33(53(94)95)11-19-40(75)64-31(51(90)91)9-17-38(73)62-29(49(86)87)7-15-36(71)60-27(47(82)83)5-13-34(69)59-26(46(80)81)6-14-35(70)61-28(48(84)85)8-16-37(72)63-30(50(88)89)10-18-39(74)65-32(52(92)93)12-20-41(76)77/h1-4,25-33,56,58H,5-22H2,(H,59,69)(H,60,71)(H,61,70)(H,62,73)(H,63,72)(H,64,75)(H,65,74)(H,66,78)(H,76,77)(H,80,81)(H,82,83)(H,84,85)(H,86,87)(H,88,89)(H,90,91)(H,92,93)(H,94,95)(H4,55,57,67,68,79)/t25?,26-,27+,28+,29-,30-,31+,32+,33-/m0/s1
CH$LINK: INCHIKEY GFKDQPKOIPLJPQ-SDDXDTSDSA-N
AC$INSTRUMENT: maXis plus UHR-ToF-MS, Bruker Daltonics
AC$INSTRUMENT_TYPE: LC-ESI-QTOF
AC$MASS_SPECTROMETRY: MS_TYPE MS2
AC$MASS_SPECTROMETRY: IONIZATION ESI
AC$MASS_SPECTROMETRY: ION_MODE POSITIVE
AC$MASS_SPECTROMETRY: FRAGMENTATION_MODE: CID
AC$MASS_SPECTROMETRY: COLLISION_ENERGY: 21.6
AC$CHROMATOGRAPHY: COLUMN_NAME RaptorTM ARC-18, 1.8 µm, 100 x 2.1 mm, Restek
AC$CHROMATOGRAPHY: FLOW_GRADIENT 97/3 at 0 min, 97/3 at 1 min, 90/10 at 2.25 min, 90/10 at 3.5 min, 50/50 at 6.5 min, 50/50 at 7 min, 0.1/99.9 at 7.3, 0.1/99.9 at 9 min, 97/3 at 9.3 min
AC$CHROMATOGRAPHY: FLOW_RATE 300 uL/min
AC$CHROMATOGRAPHY: RETENTION_TIME 3.3 min
AC$CHROMATOGRAPHY: SOLVENT A H2O with 1% formic acid
AC$CHROMATOGRAPHY: SOLVENT B ACN with 1% formic acid
MS$FOCUSED_ION: PRECURSOR_M/Z 675.2405
MS$FOCUSED_ION: PRECURSOR_TYPE [M+2H]2+
PK$SPLASH: splash10-0udi-0921001000-c9f35d4d5580530f85db
PK$NUM_PEAK: 31
PK$PEAK: m/z int.
  152.05685  7498
  299.12429  1738
  330.06013  914
  675.24197  982
  675.7434  712
  54.13616  154
  97.03005  356
  112.05066  1920
  113.03511  164
  126.06816  202
  136.06218  2100
  166.07255  186
  206.06803  322
  224.07841  756
  248.07954  208
  306.04552  208
  312.0491  440
  317.13438  392
  339.06743  168
  346.05335  134
  348.07078  372
  410.0271  148
  444.087  162
  524.05643  184
  540.05142  140
  608.93266  138
  619.21564  128
  670.8189  158
  673.22176  150
  675.27073  160
  720.67677  172
//
