# Supplementary material for: Comprehensive Vitamer Profiling of Folate Mono- and Polyglutamates in Baker’s Yeast (Saccharomyces cerevisiae) as a Function of Different Sample Preparation Procedures
Source: Metabolites. 2020 Jul 23;10(8):301. doi: 10.3390/metabo10080301 (PMC7464241; doi:10.3390/metabo10080301)
Supplement: Supplementary file 1 [file metabolites-10-00301-s001.zip › metabolites-851343-sup-final-v3/MassBank_Folate_Standards/FOL000028.mb]

ACCESSION: FOL000028
RECORD_TITLE: PteGlu; LC-ESI-QTOF; MS2; CE: 35; R=; [M+H]+nDATE: 2020.06.12
AUTHORS: BGC, Helmholtz Zentrum München & ALC, TU München
LICENSE: CC BY
COPYRIGHT: Copyright (C) 2047
COMMENT: CONFIDENCE Standard Compound
CH$NAME: PteGlu
CH$COMPOUND_CLASS: N/A; Metabolomics Standard
CH$FORMULA: C19H19N7O6
CH$EXACT_MASS: 441.1397
CH$SMILES: NC(N1)=NC(N=CC(CNC2=CC=C(C(N[C@H](C(O)=O)CCC(O)=O)=O)C=C2)=N3)=C3C1=O
CH$IUPAC: InChI=1S/C19H19N7O6/c20-19-25-15-14(17(30)26-19)23-11(8-22-15)7-21-10-3-1-9(2-4-10)16(29)24-12(18(31)32)5-6-13(27)28/h1-4,8,12,21H,5-7H2,(H,24,29)(H,27,28)(H,31,32)(H3,20,22,25,26,30)/t12-/m0/s1
CH$LINK: INCHIKEY OVBPIULPVIDEAO-LBPRGKRZSA-N
AC$INSTRUMENT: maXis plus UHR-ToF-MS, Bruker Daltonics
AC$INSTRUMENT_TYPE: LC-ESI-QTOF
AC$MASS_SPECTROMETRY: MS_TYPE MS2
AC$MASS_SPECTROMETRY: IONIZATION ESI
AC$MASS_SPECTROMETRY: ION_MODE POSITIVE
AC$MASS_SPECTROMETRY: FRAGMENTATION_MODE: CID
AC$MASS_SPECTROMETRY: COLLISION_ENERGY: 35
AC$CHROMATOGRAPHY: COLUMN_NAME RaptorTM ARC-18, 1.8 µm, 100 x 2.1 mm, Restek
AC$CHROMATOGRAPHY: FLOW_GRADIENT 97/3 at 0 min, 97/3 at 1 min, 90/10 at 2.25 min, 90/10 at 3.5 min, 50/50 at 6.5 min, 50/50 at 7 min, 0.1/99.9 at 7.3, 0.1/99.9 at 9 min, 97/3 at 9.3 min
AC$CHROMATOGRAPHY: FLOW_RATE 300 uL/min
AC$CHROMATOGRAPHY: RETENTION_TIME 4.1 min
AC$CHROMATOGRAPHY: SOLVENT A H2O with 1% formic acid
AC$CHROMATOGRAPHY: SOLVENT B ACN with 1% formic acid
MS$FOCUSED_ION: PRECURSOR_M/Z 442.1464
MS$FOCUSED_ION: PRECURSOR_TYPE [M+H]+
PK$SPLASH: splash10-0002-0291000000-11bf4c7432e517ed4212
PK$NUM_PEAK: 11
PK$PEAK: m/z int.
  120.04475  1530
  121.04865  236
  176.0572  2144
  177.05674  152
  213.16202  120
  295.09375  12226
  296.0963  1974
  297.10132  338
  306.60511  112
  313.10397  1494
  314.10547  242
//
