# Supplementary material for: Comprehensive Vitamer Profiling of Folate Mono- and Polyglutamates in Baker’s Yeast (Saccharomyces cerevisiae) as a Function of Different Sample Preparation Procedures
Source: Metabolites. 2020 Jul 23;10(8):301. doi: 10.3390/metabo10080301 (PMC7464241; doi:10.3390/metabo10080301)
Supplement: Supplementary file 1 [file metabolites-10-00301-s001.zip › metabolites-851343-sup-final-v3/MassBank_Folate_Standards/FOL000033.mb]

ACCESSION: FOL000033
RECORD_TITLE: PteGlu6; LC-ESI-QTOF; MS2; CE: 19.1; R=; [M+2H]2+nDATE: 2020.06.12
AUTHORS: BGC, Helmholtz Zentrum München & ALC, TU München
LICENSE: CC BY
COPYRIGHT: Copyright (C) 2052
COMMENT: NA
CH$NAME: PteGlu6
CH$COMPOUND_CLASS: N/A
CH$FORMULA: C44H54N12O21
CH$EXACT_MASS: 1086.353
CH$SMILES: NC(N1)=NC(N=CC(CNC2=CC=C(C(N[C@H](C(O)=O)CCC(N[C@@H](C(O)=O)CCC(N[C@H](C(O)=O)CCC(N[C@@H](C(O)=O)CCC(N[C@H](C(O)=O)CCC(N[C@@H](C(O)=O)CCC(O)=O)=O)=O)=O)=O)=O)=O)C=C2)=N3)=C3C1=O
CH$IUPAC: InChI=1S/C44H54N12O21/c45-44-55-35-34(37(65)56-44)48-21(18-47-35)17-46-20-3-1-19(2-4-20)36(64)54-27(43(76)77)9-15-32(61)52-25(41(72)73)7-13-30(59)50-23(39(68)69)5-11-28(57)49-22(38(66)67)6-12-29(58)51-24(40(70)71)8-14-31(60)53-26(42(74)75)10-16-33(62)63/h1-4,18,22-27,46H,5-17H2,(H,49,57)(H,50,59)(H,51,58)(H,52,61)(H,53,60)(H,54,64)(H,62,63)(H,66,67)(H,68,69)(H,70,71)(H,72,73)(H,74,75)(H,76,77)(H3,45,47,55,56,65)/t22-,23+,24+,25-,26-,27+/m1/s1
CH$LINK: INCHIKEY AIPNSTFJYXXLIP-MSXPJASTSA-N
AC$INSTRUMENT: maXis plus UHR-ToF-MS, Bruker Daltonics
AC$INSTRUMENT_TYPE: LC-ESI-QTOF
AC$MASS_SPECTROMETRY: MS_TYPE MS2
AC$MASS_SPECTROMETRY: IONIZATION ESI
AC$MASS_SPECTROMETRY: ION_MODE POSITIVE
AC$MASS_SPECTROMETRY: FRAGMENTATION_MODE: CID
AC$MASS_SPECTROMETRY: COLLISION_ENERGY: 19.1
AC$CHROMATOGRAPHY: COLUMN_NAME RaptorTM ARC-18, 1.8 µm, 100 x 2.1 mm, Restek
AC$CHROMATOGRAPHY: FLOW_GRADIENT 97/3 at 0 min, 97/3 at 1 min, 90/10 at 2.25 min, 90/10 at 3.5 min, 50/50 at 6.5 min, 50/50 at 7 min, 0.1/99.9 at 7.3, 0.1/99.9 at 9 min, 97/3 at 9.3 min
AC$CHROMATOGRAPHY: FLOW_RATE 300 uL/min
AC$CHROMATOGRAPHY: RETENTION_TIME 3.9 min
AC$CHROMATOGRAPHY: SOLVENT A H2O with 1% formic acid
AC$CHROMATOGRAPHY: SOLVENT B ACN with 1% formic acid
MS$FOCUSED_ION: PRECURSOR_M/Z 544.1839
MS$FOCUSED_ION: PRECURSOR_TYPE [M+2H]2+
PK$SPLASH: splash10-0005-0092040100-03f39e2256db6fef2cbb
PK$NUM_PEAK: 61
PK$PEAK: m/z int.
  188.06952  1338
  205.09669  5574
  295.09352  22866
  313.10398  4712
  542.22304  1752
  542.80491  4410
  543.30796  3738
  545.27023  1512
  546.27339  1054
  664.22734  614
  793.27218  3476
  86.09685  126
  146.05827  152
  147.07733  210
  149.07585  206
  171.11319  192
  173.13053  142
  176.05714  266
  178.07102  126
  187.10901  166
  229.1546  188
  243.1331  156
  262.11167  132
  265.06687  138
  269.11216  152
  277.10296  144
  295.16756  296
  296.17136  146
  299.12512  150
  301.12105  188
  331.16039  268
  337.12824  128
  338.17164  270
  344.16249  146
  345.21452  152
  358.19761  470
  360.15503  146
  365.19089  144
  366.03294  186
  435.10128  202
  443.28169  206
  444.26784  140
  467.10604  136
  470.26904  140
  485.27459  148
  497.98018  166
  535.18986  312
  535.67992  140
  539.29106  294
  541.7967  182
  542.2949  370
  543.11349  156
  543.76033  222
  544.18618  236
  544.27544  182
  544.68406  470
  545.33783  272
  545.76656  302
  546.7818  150
  547.21007  160
  548.24323  236
//
