# Supplementary material for: Comprehensive Vitamer Profiling of Folate Mono- and Polyglutamates in Baker’s Yeast (Saccharomyces cerevisiae) as a Function of Different Sample Preparation Procedures
Source: Metabolites. 2020 Jul 23;10(8):301. doi: 10.3390/metabo10080301 (PMC7464241; doi:10.3390/metabo10080301)
Supplement: Supplementary file 1 [file metabolites-10-00301-s001.zip › metabolites-851343-sup-final-v3/MassBank_Folate_Standards/FOL000037.mb]

ACCESSION: FOL000037
RECORD_TITLE: 10-CHO-PteGlu; LC-ESI-QTOF; MS2; CE: 35; R=; [M+H]+nDATE: 2020.06.12
AUTHORS: BGC, Helmholtz Zentrum München & ALC, TU München
LICENSE: CC BY
COPYRIGHT: Copyright (C) 2056
COMMENT: CONFIDENCE Standard Compound
CH$NAME: 10-CHO-PteGlu
CH$COMPOUND_CLASS: N/A; Metabolomics Standard
CH$FORMULA: C20H19N7O7
CH$EXACT_MASS: 469.1346
CH$SMILES: NC(N1)=NC(N=CC(CN(C=O)C2=CC=C(C(N[C@H](C(O)=O)CCC(O)=O)=O)C=C2)=N3)=C3C1=O
CH$IUPAC: InChI=1S/C20H19N7O7/c21-20-25-16-15(18(32)26-20)23-11(7-22-16)8-27(9-28)12-3-1-10(2-4-12)17(31)24-13(19(33)34)5-6-14(29)30/h1-4,7,9,13H,5-6,8H2,(H,24,31)(H,29,30)(H,33,34)(H3,21,22,25,26,32)/t13-/m0/s1
CH$LINK: INCHIKEY UGWUWNVTCLDEOG-ZDUSSCGKSA-N
AC$INSTRUMENT: maXis plus UHR-ToF-MS, Bruker Daltonics
AC$INSTRUMENT_TYPE: LC-ESI-QTOF
AC$MASS_SPECTROMETRY: MS_TYPE MS2
AC$MASS_SPECTROMETRY: IONIZATION ESI
AC$MASS_SPECTROMETRY: ION_MODE POSITIVE
AC$MASS_SPECTROMETRY: FRAGMENTATION_MODE: CID
AC$MASS_SPECTROMETRY: COLLISION_ENERGY: 35
AC$CHROMATOGRAPHY: COLUMN_NAME RaptorTM ARC-18, 1.8 µm, 100 x 2.1 mm, Restek
AC$CHROMATOGRAPHY: FLOW_GRADIENT 97/3 at 0 min, 97/3 at 1 min, 90/10 at 2.25 min, 90/10 at 3.5 min, 50/50 at 6.5 min, 50/50 at 7 min, 0.1/99.9 at 7.3, 0.1/99.9 at 9 min, 97/3 at 9.3 min
AC$CHROMATOGRAPHY: FLOW_RATE 300 uL/min
AC$CHROMATOGRAPHY: RETENTION_TIME 3.7 min
AC$CHROMATOGRAPHY: SOLVENT A H2O with 1% formic acid
AC$CHROMATOGRAPHY: SOLVENT B ACN with 1% formic acid
MS$FOCUSED_ION: PRECURSOR_M/Z 470.1419
MS$FOCUSED_ION: PRECURSOR_TYPE [M+H]+
PK$SPLASH: splash10-0002-0192000000-ed51f0729c46438d1cc7
PK$NUM_PEAK: 35
PK$PEAK: m/z int.
  84.04463  186
  108.0563  336
  120.04473  6906
  121.04928  326
  148.03985  466
  166.07261  218
  176.05705  22822
  177.05872  1978
  180.08867  176
  194.06718  198
  208.08389  442
  267.09777  1096
  269.11596  262
  270.11701  182
  295.06412  210
  295.09412  175566
  295.19818  1440
  295.27971  706
  295.34858  214
  295.37236  358
  295.44761  326
  295.52374  960
  296.09694  28504
  297.09864  2258
  299.09141  256
  299.12424  556
  313.1048  30620
  313.14183  228
  314.10707  4744
  315.10997  326
  323.08785  1968
  324.09125  386
  327.11947  2666
  341.09922  5820
  342.10065  882
//
