# Supplementary material for: Comprehensive Vitamer Profiling of Folate Mono- and Polyglutamates in Baker’s Yeast (Saccharomyces cerevisiae) as a Function of Different Sample Preparation Procedures
Source: Metabolites. 2020 Jul 23;10(8):301. doi: 10.3390/metabo10080301 (PMC7464241; doi:10.3390/metabo10080301)
Supplement: Supplementary file 1 [file metabolites-10-00301-s001.zip › metabolites-851343-sup-final-v3/MassBank_Folate_Standards/FOL000042.mb]

ACCESSION: FOL000042
RECORD_TITLE: 10-CHO-PteGlu6; LC-ESI-QTOF; MS2; CE: ; R=; [M+H]+nDATE: 2020.06.12
AUTHORS: BGC, Helmholtz Zentrum München & ALC, TU München
LICENSE: CC BY
COPYRIGHT: Copyright (C) 2061
COMMENT: NA
CH$NAME: 10-CHO-PteGlu6
CH$COMPOUND_CLASS: N/A
CH$FORMULA: C45H54N12O22
CH$EXACT_MASS: 1114.348
CH$SMILES: NC(N1)=NC(N=CC(CN(C=O)C2=CC=C(C(N[C@H](C(O)=O)CCC(N[C@@H](C(O)=O)CCC(N[C@H](C(O)=O)CCC(N[C@@H](C(O)=O)CCC(N[C@H](C(O)=O)CCC(N[C@@H](C(O)=O)CCC(O)=O)=O)=O)=O)=O)=O)=O)C=C2)=N3)=C3C1=O
CH$IUPAC: InChI=1S/C45H54N12O22/c46-45-55-36-35(38(67)56-45)48-21(17-47-36)18-57(19-58)22-3-1-20(2-4-22)37(66)54-28(44(78)79)9-15-33(63)52-26(42(74)75)7-13-31(61)50-24(40(70)71)5-11-29(59)49-23(39(68)69)6-12-30(60)51-25(41(72)73)8-14-32(62)53-27(43(76)77)10-16-34(64)65/h1-4,17,19,23-28H,5-16,18H2,(H,49,59)(H,50,61)(H,51,60)(H,52,63)(H,53,62)(H,54,66)(H,64,65)(H,68,69)(H,70,71)(H,72,73)(H,74,75)(H,76,77)(H,78,79)(H3,46,47,55,56,67)/t23-,24+,25+,26-,27-,28+/m1/s1
CH$LINK: INCHIKEY PNQBZEBLTXOBPH-DMJLDDAMSA-N
AC$INSTRUMENT: maXis plus UHR-ToF-MS, Bruker Daltonics
AC$INSTRUMENT_TYPE: LC-ESI-QTOF
AC$MASS_SPECTROMETRY: MS_TYPE MS2
AC$MASS_SPECTROMETRY: IONIZATION ESI
AC$MASS_SPECTROMETRY: ION_MODE POSITIVE
AC$MASS_SPECTROMETRY: FRAGMENTATION_MODE: CID
AC$MASS_SPECTROMETRY: COLLISION_ENERGY: 19.3
AC$CHROMATOGRAPHY: COLUMN_NAME RaptorTM ARC-18, 1.8 µm, 100 x 2.1 mm, Restek
AC$CHROMATOGRAPHY: FLOW_GRADIENT 97/3 at 0 min, 97/3 at 1 min, 90/10 at 2.25 min, 90/10 at 3.5 min, 50/50 at 6.5 min, 50/50 at 7 min, 0.1/99.9 at 7.3, 0.1/99.9 at 9 min, 97/3 at 9.3 min
AC$CHROMATOGRAPHY: FLOW_RATE 300 uL/min
AC$CHROMATOGRAPHY: RETENTION_TIME 3.8 min
AC$CHROMATOGRAPHY: SOLVENT A H2O with 1% formic acid
AC$CHROMATOGRAPHY: SOLVENT B ACN with 1% formic acid
MS$FOCUSED_ION: PRECURSOR_M/Z 558.1789
MS$FOCUSED_ION: PRECURSOR_TYPE [M+2H]2+
PK$SPLASH: splash10-0ufr-1814190000-8969fe1c0eac03deee1e
PK$NUM_PEAK: 29
PK$PEAK: m/z int.
  71.08799  136
  72.08258  118
  84.04472  200
  97.02941  156
  102.05461  162
  112.05131  362
  136.06188  502
  152.05727  2152
  224.07575  110
  277.10055  474
  327.11964  1424
  330.05944  272
  332.07617  132
  406.15053  142
  411.18685  174
  417.21041  120
  428.03694  130
  517.17018  158
  518.02986  116
  520.5052  112
  535.18455  312
  535.67723  118
  549.17807  526
  549.67747  532
  556.76145  138
  558.18016  1034
  560.19949  162
  560.70048  174
  793.2682  238
//
