# Supplementary material for: Comprehensive Vitamer Profiling of Folate Mono- and Polyglutamates in Baker’s Yeast (Saccharomyces cerevisiae) as a Function of Different Sample Preparation Procedures
Source: Metabolites. 2020 Jul 23;10(8):301. doi: 10.3390/metabo10080301 (PMC7464241; doi:10.3390/metabo10080301)
Supplement: Supplementary file 1 [file metabolites-10-00301-s001.zip › metabolites-851343-sup-final-v3/MassBank_Folate_Standards/FOL000043.mb]

ACCESSION: FOL000043
RECORD_TITLE: 10-CHO-PteGlu7; LC-ESI-QTOF; MS2; CE: ; R=; [M+H]+nDATE: 2020.06.12
AUTHORS: BGC, Helmholtz Zentrum München & ALC, TU München
LICENSE: CC BY
COPYRIGHT: Copyright (C) 2062
COMMENT: NA
CH$NAME: 10-CHO-PteGlu7
CH$COMPOUND_CLASS: N/A
CH$FORMULA: C50H61N13O25
CH$EXACT_MASS: 1243.39
CH$SMILES: NC(N1)=NC(N=CC(CN(C=O)C2=CC=C(C(N[C@H](C(O)=O)CCC(N[C@@H](C(O)=O)CCC(N[C@H](C(O)=O)CCC(N[C@@H](C(O)=O)CCC(N[C@H](C(O)=O)CCC(N[C@@H](C(O)=O)CCC(N[C@H](C(O)=O)CCC(O)=O)=O)=O)=O)=O)=O)=O)=O)C=C2)=N3)=C3C1=O
CH$IUPAC: InChI=1S/C50H61N13O25/c51-50-61-40-39(42(74)62-50)53-23(19-52-40)20-63(21-64)24-3-1-22(2-4-24)41(73)60-31(49(87)88)10-17-37(70)58-29(47(83)84)8-15-35(68)56-27(45(79)80)6-13-33(66)54-25(43(75)76)5-12-32(65)55-26(44(77)78)7-14-34(67)57-28(46(81)82)9-16-36(69)59-30(48(85)86)11-18-38(71)72/h1-4,19,21,25-31H,5-18,20H2,(H,54,66)(H,55,65)(H,56,68)(H,57,67)(H,58,70)(H,59,69)(H,60,73)(H,71,72)(H,75,76)(H,77,78)(H,79,80)(H,81,82)(H,83,84)(H,85,86)(H,87,88)(H3,51,52,61,62,74)/t25-,26+,27+,28-,29-,30+,31+/m1/s1
CH$LINK: INCHIKEY PZXQNFKUJXZQPD-JTGRPYTPSA-N
AC$INSTRUMENT: maXis plus UHR-ToF-MS, Bruker Daltonics
AC$INSTRUMENT_TYPE: LC-ESI-QTOF
AC$MASS_SPECTROMETRY: MS_TYPE MS2
AC$MASS_SPECTROMETRY: IONIZATION ESI
AC$MASS_SPECTROMETRY: ION_MODE POSITIVE
AC$MASS_SPECTROMETRY: FRAGMENTATION_MODE: CID
AC$MASS_SPECTROMETRY: COLLISION_ENERGY: 20.9
AC$CHROMATOGRAPHY: COLUMN_NAME RaptorTM ARC-18, 1.8 µm, 100 x 2.1 mm, Restek
AC$CHROMATOGRAPHY: FLOW_GRADIENT 97/3 at 0 min, 97/3 at 1 min, 90/10 at 2.25 min, 90/10 at 3.5 min, 50/50 at 6.5 min, 50/50 at 7 min, 0.1/99.9 at 7.3, 0.1/99.9 at 9 min, 97/3 at 9.3 min
AC$CHROMATOGRAPHY: FLOW_RATE 300 uL/min
AC$CHROMATOGRAPHY: RETENTION_TIME 3.8 min
AC$CHROMATOGRAPHY: SOLVENT A H2O with 1% formic acid
AC$CHROMATOGRAPHY: SOLVENT B ACN with 1% formic acid
MS$FOCUSED_ION: PRECURSOR_M/Z 624.7171
MS$FOCUSED_ION: PRECURSOR_TYPE [M+2H]2+
PK$SPLASH: splash10-0hb9-4904005000-a2ccbc72a3320ba7d1ef
PK$NUM_PEAK: 25
PK$PEAK: m/z int.
  72.0829  192
  92.05389  148
  97.02906  270
  112.05088  664
  136.06102  346
  148.06145  188
  152.05679  596
  166.07326  116
  180.08724  236
  327.12089  732
  330.06135  128
  345.12809  168
  427.10733  118
  452.13071  112
  552.13749  114
  615.20258  120
  616.20677  214
  616.712  124
  622.03043  532
  622.71874  118
  623.27535  122
  623.70949  200
  1028.51298  118
  1052.82255  130
  1074.40601  118
//
