# Supplementary material for: Comprehensive Vitamer Profiling of Folate Mono- and Polyglutamates in Baker’s Yeast (Saccharomyces cerevisiae) as a Function of Different Sample Preparation Procedures
Source: Metabolites. 2020 Jul 23;10(8):301. doi: 10.3390/metabo10080301 (PMC7464241; doi:10.3390/metabo10080301)
Supplement: Supplementary file 1 [file metabolites-10-00301-s001.zip › metabolites-851343-sup-final-v3/MassBank_Folate_Standards/FOL000051.mb]

ACCESSION: FOL000051
RECORD_TITLE: 5,10-CH+-H4PteGlu6; LC-ESI-QTOF; MS2; CE: 19.2; R=; [M+2H]2+nDATE: 2020.06.12
AUTHORS: BGC, Helmholtz Zentrum München & ALC, TU München
LICENSE: CC BY
COPYRIGHT: Copyright (C) 2070
COMMENT: NA
CH$NAME: 5,10-CH+-H4PteGlu6
CH$COMPOUND_CLASS: N/A
CH$FORMULA: C46H57N12O21
CH$EXACT_MASS: 1113.376
CH$SMILES: NC(N1)=NC(N=CC2[N+]3=CCN2CC4=CC=C(C(N[C@H](C(O)=O)CCC(N[C@@H](C(O)=O)CCC(N[C@H](C(O)=O)CCC(N[C@@H](C(O)=O)CCC(N[C@H](C(O)=O)CCC(N[C@@H](C(O)=O)CCC(O)=O)=O)=O)=O)=O)=O)=O)C=C4)=C3C1=O
CH$IUPAC: InChI=1S/C46H56N12O21/c47-46-55-37-36(39(67)56-46)58-18-17-57(34(58)19-48-37)20-21-1-3-22(4-2-21)38(66)54-28(45(78)79)9-15-33(63)52-26(43(74)75)7-13-31(61)50-24(41(70)71)5-11-29(59)49-23(40(68)69)6-12-30(60)51-25(42(72)73)8-14-32(62)53-27(44(76)77)10-16-35(64)65/h1-4,18-19,23-28,34H,5-17,20H2,(H15-,47,49,50,51,52,53,54,55,56,59,60,61,62,63,64,65,66,67,68,69,70,71,72,73,74,75,76,77,78,79)/p+1/t23-,24+,25+,26-,27-,28+,34?/m1/s1
CH$LINK: INCHIKEY XJIRSSWCMGXMPL-SDIBZWNGSA-O
AC$INSTRUMENT: maXis plus UHR-ToF-MS, Bruker Daltonics
AC$INSTRUMENT_TYPE: LC-ESI-QTOF
AC$MASS_SPECTROMETRY: MS_TYPE MS2
AC$MASS_SPECTROMETRY: IONIZATION ESI
AC$MASS_SPECTROMETRY: ION_MODE POSITIVE
AC$MASS_SPECTROMETRY: FRAGMENTATION_MODE: CID
AC$MASS_SPECTROMETRY: COLLISION_ENERGY: 19.2
AC$CHROMATOGRAPHY: COLUMN_NAME RaptorTM ARC-18, 1.8 µm, 100 x 2.1 mm, Restek
AC$CHROMATOGRAPHY: FLOW_GRADIENT 97/3 at 0 min, 97/3 at 1 min, 90/10 at 2.25 min, 90/10 at 3.5 min, 50/50 at 6.5 min, 50/50 at 7 min, 0.1/99.9 at 7.3, 0.1/99.9 at 9 min, 97/3 at 9.3 min
AC$CHROMATOGRAPHY: FLOW_RATE 300 uL/min
AC$CHROMATOGRAPHY: RETENTION_TIME 3.4 min
AC$CHROMATOGRAPHY: SOLVENT A H2O with 1% formic acid
AC$CHROMATOGRAPHY: SOLVENT B ACN with 1% formic acid
MS$FOCUSED_ION: PRECURSOR_M/Z 551.1914
MS$FOCUSED_ION: PRECURSOR_TYPE [M+2H]2+
PK$SPLASH: splash10-0udl-0010290000-b6cc5a548b8d6f071d3a
PK$NUM_PEAK: 82
PK$PEAK: m/z int.
  130.04978  8172
  148.06096  20962
  214.07083  25570
  259.0923  29540
  277.10292  62526
  313.13995  5364
  325.10368  10736
  343.11351  40272
  388.13447  20274
  406.145  39200
  413.14371  12354
  421.65671  31936
  438.15156  11554
  454.14861  7330
  455.17718  15900
  468.65877  8900
  472.15555  28784
  477.66467  42878
  517.17754  8744
  519.18372  11610
  528.1886  24292
  533.18057  38032
  535.18785  16562
  542.18667  295164
  551.19175  448856
  567.19419  29120
  584.21915  28978
  601.1982  6436
  696.2365  29570
  713.26089  19528
  825.28014  19856
  842.30615  4786
  84.04528  6996
  102.05506  14072
  147.07634  974
  168.06605  3124
  196.06062  3764
  213.08731  2490
  231.0973  2368
  241.08239  2462
  297.1078  2534
  307.09188  1078
  348.62223  1340
  357.13529  3038
  360.14072  1012
  370.12432  1788
  399.14464  1668
  404.13957  1172
  412.65227  3176
  426.14999  1498
  436.13549  2592
  456.16363  3320
  457.16582  988
  459.65416  1102
  463.66694  4470
  464.17015  2028
  499.16737  1418
  510.17694  1248
  524.17578  2184
  524.67857  1150
  542.32886  1738
  542.44061  1100
  549.79624  1026
  550.29773  1036
  551.33459  2830
  551.45284  1512
  551.55725  1106
  551.57126  1128
  551.78286  1360
  551.80586  1186
  551.83524  1730
  551.94519  1680
  551.97131  1008
  552.2457  2056
  552.27712  1144
  553.34675  976
  554.29246  974
  583.18729  2166
  646.2196  1760
  664.23055  1796
  678.2238  1014
  793.26817  980
//
