# Supplementary material for: Comprehensive Vitamer Profiling of Folate Mono- and Polyglutamates in Baker’s Yeast (Saccharomyces cerevisiae) as a Function of Different Sample Preparation Procedures
Source: Metabolites. 2020 Jul 23;10(8):301. doi: 10.3390/metabo10080301 (PMC7464241; doi:10.3390/metabo10080301)
Supplement: Supplementary file 1 [file metabolites-10-00301-s001.zip › metabolites-851343-sup-final-v3/MassBank_Folate_Standards/FOL000052.mb]

ACCESSION: FOL000052
RECORD_TITLE: 5,10-CH+-H4PteGlu7; LC-ESI-QTOF; MS2; CE: 20.3; R=; [M+2H]2+nDATE: 2020.06.12
AUTHORS: BGC, Helmholtz Zentrum München & ALC, TU München
LICENSE: CC BY
COPYRIGHT: Copyright (C) 2071
COMMENT: NA
CH$NAME: 5,10-CH+-H4PteGlu7
CH$COMPOUND_CLASS: N/A
CH$FORMULA: C51H64N13O24
CH$EXACT_MASS: 1242.418
CH$SMILES: NC(N1)=NC(N=CC2[N+]3=CCN2CC4=CC=C(C(N[C@H](C(O)=O)CCC(N[C@@H](C(O)=O)CCC(N[C@H](C(O)=O)CCC(N[C@@H](C(O)=O)CCC(N[C@H](C(O)=O)CCC(N[C@@H](C(O)=O)CCC(N[C@H](C(O)=O)CCC(O)=O)=O)=O)=O)=O)=O)=O)=O)C=C4)=C3C1=O
CH$IUPAC: InChI=1S/C51H63N13O24/c52-51-61-41-40(43(74)62-51)64-20-19-63(38(64)21-53-41)22-23-1-3-24(4-2-23)42(73)60-31(50(87)88)10-17-37(70)58-29(48(83)84)8-15-35(68)56-27(46(79)80)6-13-33(66)54-25(44(75)76)5-12-32(65)55-26(45(77)78)7-14-34(67)57-28(47(81)82)9-16-36(69)59-30(49(85)86)11-18-39(71)72/h1-4,20-21,25-31,38H,5-19,22H2,(H17-,52,54,55,56,57,58,59,60,61,62,65,66,67,68,69,70,71,72,73,74,75,76,77,78,79,80,81,82,83,84,85,86,87,88)/p+1/t25-,26+,27+,28-,29-,30+,31+,38?/m1/s1
CH$LINK: INCHIKEY NWBDBSVOJQKALN-LHQYCJECSA-O
AC$INSTRUMENT: maXis plus UHR-ToF-MS, Bruker Daltonics
AC$INSTRUMENT_TYPE: LC-ESI-QTOF
AC$MASS_SPECTROMETRY: MS_TYPE MS2
AC$MASS_SPECTROMETRY: IONIZATION ESI
AC$MASS_SPECTROMETRY: ION_MODE POSITIVE
AC$MASS_SPECTROMETRY: FRAGMENTATION_MODE: CID
AC$MASS_SPECTROMETRY: COLLISION_ENERGY: 20.3
AC$CHROMATOGRAPHY: COLUMN_NAME RaptorTM ARC-18, 1.8 µm, 100 x 2.1 mm, Restek
AC$CHROMATOGRAPHY: FLOW_GRADIENT 97/3 at 0 min, 97/3 at 1 min, 90/10 at 2.25 min, 90/10 at 3.5 min, 50/50 at 6.5 min, 50/50 at 7 min, 0.1/99.9 at 7.3, 0.1/99.9 at 9 min, 97/3 at 9.3 min
AC$CHROMATOGRAPHY: FLOW_RATE 300 uL/min
AC$CHROMATOGRAPHY: RETENTION_TIME 3.5 min
AC$CHROMATOGRAPHY: SOLVENT A H2O with 1% formic acid
AC$CHROMATOGRAPHY: SOLVENT B ACN with 1% formic acid
MS$FOCUSED_ION: PRECURSOR_M/Z 615.7128
MS$FOCUSED_ION: PRECURSOR_TYPE [M+2H]2+
PK$SPLASH: splash10-014i-0111119000-95582e6aa569862f5b95
PK$NUM_PEAK: 71
PK$PEAK: m/z int.
  148.06057  796
  152.05745  2718
  277.10349  3766
  313.14106  3004
  343.11372  2030
  377.15706  624
  388.13361  1206
  406.1451  3058
  438.15417  688
  472.15613  1584
  486.17654  1076
  517.17576  800
  535.18884  1508
  567.19441  1236
  584.21439  1226
  597.69873  1632
  601.19422  652
  606.70779  16892
  615.71298  34612
  696.23967  784
  713.26122  674
  86.09887  218
  90.05472  176
  97.02774  700
  102.05621  208
  112.04996  2262
  126.06564  182
  130.04976  208
  136.0622  840
  147.07736  1028
  168.06498  194
  180.0879  966
  214.07208  702
  224.07806  254
  248.0766  220
  259.09096  1166
  262.10408  904
  296.10092  178
  315.13144  272
  325.10372  362
  330.05796  386
  331.15195  218
  333.14303  250
  348.07351  250
  421.65539  262
  444.09028  270
  454.14746  282
  455.17534  434
  456.16149  190
  474.16249  214
  477.66693  196
  478.16999  186
  542.18782  432
  542.69049  282
  551.69537  190
  576.47297  228
  583.18914  188
  583.70254  214
  592.71215  320
  593.21577  220
  593.705  206
  610.61466  188
  616.62579  390
  616.914  214
  618.73836  186
  621.03154  180
  664.22918  416
  825.27939  196
  826.28601  204
  922.31529  228
  954.31719  192
//
