# Supplementary material for: Comprehensive Vitamer Profiling of Folate Mono- and Polyglutamates in Baker’s Yeast (Saccharomyces cerevisiae) as a Function of Different Sample Preparation Procedures
Source: Metabolites. 2020 Jul 23;10(8):301. doi: 10.3390/metabo10080301 (PMC7464241; doi:10.3390/metabo10080301)
Supplement: Supplementary file 1 [file metabolites-10-00301-s001.zip › metabolites-851343-sup-final-v3/MassBank_Folate_Standards/FOL000055.mb]

ACCESSION: FOL000055
RECORD_TITLE: MeFox; LC-ESI-QTOF; MS2; CE: 35; R=; [M+H]+nDATE: 2020.06.12
AUTHORS: BGC, Helmholtz Zentrum München & ALC, TU München
LICENSE: CC BY
COPYRIGHT: Copyright (C) 2074
COMMENT: CONFIDENCE Standard Compound
CH$NAME: MeFox
CH$COMPOUND_CLASS: N/A; Metabolomics Standard
CH$FORMULA: C20H23N7O7
CH$EXACT_MASS: 473.1659
CH$SMILES: O=C1N2C(C(N(C)C(CNC3=CC=C(C(N[C@H](C(O)=O)CCC(O)=O)=O)C=C3)C2)=O)=NC(N)=N1
CH$IUPAC: InChI=1S/C20H23N7O7/c1-26-12(9-27-15(17(26)31)24-19(21)25-20(27)34)8-22-11-4-2-10(3-5-11)16(30)23-13(18(32)33)6-7-14(28)29/h2-5,12-13,22H,6-9H2,1H3,(H,23,30)(H,28,29)(H,32,33)(H2,21,25,34)/t12?,13-/m0/s1
CH$LINK: INCHIKEY AFIMZPFBSYESNQ-ABLWVSNPSA-N
AC$INSTRUMENT: maXis plus UHR-ToF-MS, Bruker Daltonics
AC$INSTRUMENT_TYPE: LC-ESI-QTOF
AC$MASS_SPECTROMETRY: MS_TYPE MS2
AC$MASS_SPECTROMETRY: IONIZATION ESI
AC$MASS_SPECTROMETRY: ION_MODE POSITIVE
AC$MASS_SPECTROMETRY: FRAGMENTATION_MODE: CID
AC$MASS_SPECTROMETRY: COLLISION_ENERGY: 35
AC$CHROMATOGRAPHY: COLUMN_NAME RaptorTM ARC-18, 1.8 µm, 100 x 2.1 mm, Restek
AC$CHROMATOGRAPHY: FLOW_GRADIENT 97/3 at 0 min, 97/3 at 1 min, 90/10 at 2.25 min, 90/10 at 3.5 min, 50/50 at 6.5 min, 50/50 at 7 min, 0.1/99.9 at 7.3, 0.1/99.9 at 9 min, 97/3 at 9.3 min
AC$CHROMATOGRAPHY: FLOW_RATE 300 uL/min
AC$CHROMATOGRAPHY: RETENTION_TIME 3.4 min
AC$CHROMATOGRAPHY: SOLVENT A H2O with 1% formic acid
AC$CHROMATOGRAPHY: SOLVENT B ACN with 1% formic acid
MS$FOCUSED_ION: PRECURSOR_M/Z 474.1986
MS$FOCUSED_ION: PRECURSOR_TYPE [M+H]+
PK$SPLASH: splash10-0002-0009000000-605c9f3ae0ded082d923
PK$NUM_PEAK: 18
PK$PEAK: m/z int.
  259.13206  1206
  284.12974  1210
  302.14181  1118
  327.13754  10992
  345.14861  34354
  129.10903  126
  132.05217  718
  216.12463  246
  242.10614  222
  260.64335  114
  302.82514  100
  345.47187  110
  345.94269  108
  346.41799  102
  363.15782  260
  411.83749  116
  431.20579  104
  746.25492  176
//
