# Supplementary material for: Comprehensive Vitamer Profiling of Folate Mono- and Polyglutamates in Baker’s Yeast (Saccharomyces cerevisiae) as a Function of Different Sample Preparation Procedures
Source: Metabolites. 2020 Jul 23;10(8):301. doi: 10.3390/metabo10080301 (PMC7464241; doi:10.3390/metabo10080301)
Supplement: Supplementary file 1 [file metabolites-10-00301-s001.zip › metabolites-851343-sup-final-v3/MassBank_Folate_Standards/FOL000060.mb]

ACCESSION: FOL000060
RECORD_TITLE: MeFox-Glu6; LC-ESI-QTOF; MS2; CE: 19.3; R=; [M+2H]2+nDATE: 2020.06.12
AUTHORS: BGC, Helmholtz Zentrum München & ALC, TU München
LICENSE: CC BY
COPYRIGHT: Copyright (C) 2079
COMMENT: NA
CH$NAME: MeFox-Glu6
CH$COMPOUND_CLASS: N/A
CH$FORMULA: C45H58N12O22
CH$EXACT_MASS: 1118.379
CH$SMILES: O=C1N2C(C(N(C)C(CNC3=CC=C(C(N[C@H](C(O)=O)CCC(N[C@@H](C(O)=O)CCC(N[C@H](C(O)=O)CCC(N[C@@H](C(O)=O)CCC(N[C@H](C(O)=O)CCC(N[C@@H](C(O)=O)CCC(O)=O)=O)=O)=O)=O)=O)=O)C=C3)C2)=O)=NC(N)=N1
CH$IUPAC: InChI=1S/C45H58N12O22/c1-56-22(19-57-35(37(56)66)54-44(46)55-45(57)79)18-47-21-4-2-20(3-5-21)36(65)53-28(43(77)78)10-16-33(62)51-26(41(73)74)8-14-31(60)49-24(39(69)70)6-12-29(58)48-23(38(67)68)7-13-30(59)50-25(40(71)72)9-15-32(61)52-27(42(75)76)11-17-34(63)64/h2-5,22-28,47H,6-19H2,1H3,(H,48,58)(H,49,60)(H,50,59)(H,51,62)(H,52,61)(H,53,65)(H,63,64)(H,67,68)(H,69,70)(H,71,72)(H,73,74)(H,75,76)(H,77,78)(H2,46,55,79)/t22?,23-,24+,25+,26-,27-,28+/m1/s1
CH$LINK: INCHIKEY USOFUZQWVHZXMJ-WSJQTOFHSA-N
AC$INSTRUMENT: maXis plus UHR-ToF-MS, Bruker Daltonics
AC$INSTRUMENT_TYPE: LC-ESI-QTOF
AC$MASS_SPECTROMETRY: MS_TYPE MS2
AC$MASS_SPECTROMETRY: IONIZATION ESI
AC$MASS_SPECTROMETRY: ION_MODE POSITIVE
AC$MASS_SPECTROMETRY: FRAGMENTATION_MODE: CID
AC$MASS_SPECTROMETRY: COLLISION_ENERGY: 19.3
AC$CHROMATOGRAPHY: COLUMN_NAME RaptorTM ARC-18, 1.8 µm, 100 x 2.1 mm, Restek
AC$CHROMATOGRAPHY: FLOW_GRADIENT 97/3 at 0 min, 97/3 at 1 min, 90/10 at 2.25 min, 90/10 at 3.5 min, 50/50 at 6.5 min, 50/50 at 7 min, 0.1/99.9 at 7.3, 0.1/99.9 at 9 min, 97/3 at 9.3 min
AC$CHROMATOGRAPHY: FLOW_RATE 300 uL/min
AC$CHROMATOGRAPHY: RETENTION_TIME 3.5 min
AC$CHROMATOGRAPHY: SOLVENT A H2O with 1% formic acid
AC$CHROMATOGRAPHY: SOLVENT B ACN with 1% formic acid
MS$FOCUSED_ION: PRECURSOR_M/Z 560.1967
MS$FOCUSED_ION: PRECURSOR_TYPE [M+2H]2+
PK$SPLASH: splash10-0ik9-0614190000-999b10a946803ee1eaae
PK$NUM_PEAK: 39
PK$PEAK: m/z int.
  136.06234  1146
  152.0571  3700
  327.12067  1172
  345.13122  2252
  551.19099  1874
  560.19549  4136
  562.18053  2596
  70.06644  182
  102.05591  494
  112.05073  962
  116.07032  208
  148.0612  376
  149.06453  186
  214.07005  540
  259.09203  280
  277.10185  526
  306.04836  140
  330.05974  242
  343.11247  442
  348.07057  222
  388.13812  148
  406.14098  158
  410.02949  188
  456.16167  384
  477.66206  210
  486.66801  176
  517.17205  168
  537.69793  212
  542.18818  218
  543.19123  196
  556.18462  132
  562.22703  168
  585.20231  216
  664.22724  172
  703.30176  126
  775.26514  144
  793.27201  234
  794.27977  204
  860.32029  148
//
