# Supplementary material for: Comprehensive Vitamer Profiling of Folate Mono- and Polyglutamates in Baker’s Yeast (Saccharomyces cerevisiae) as a Function of Different Sample Preparation Procedures
Source: Metabolites. 2020 Jul 23;10(8):301. doi: 10.3390/metabo10080301 (PMC7464241; doi:10.3390/metabo10080301)
Supplement: Supplementary file 1 [file metabolites-10-00301-s001.zip › metabolites-851343-sup-final-v3/MassBank_Folate_Standards/FOL000061.mb]

ACCESSION: FOL000061
RECORD_TITLE: MeFox-Glu7; LC-ESI-QTOF; MS2; CE: 28.7; R=; [M+2H]2+nDATE: 2020.06.12
AUTHORS: BGC, Helmholtz Zentrum München & ALC, TU München
LICENSE: CC BY
COPYRIGHT: Copyright (C) 2080
COMMENT: CONFIDENCE Standard Compound
CH$NAME: MeFox-Glu7
CH$COMPOUND_CLASS: N/A; Metabolomics Standard
CH$FORMULA: C50H65N13O25
CH$EXACT_MASS: 1247.421
CH$SMILES: O=C1N2C(C(N(C)C(CNC3=CC=C(C(N[C@H](C(O)=O)CCC(N[C@@H](C(O)=O)CCC(N[C@H](C(O)=O)CCC(N[C@@H](C(O)=O)CCC(N[C@H](C(O)=O)CCC(N[C@@H](C(O)=O)CCC(N[C@H](C(O)=O)CCC(O)=O)=O)=O)=O)=O)=O)=O)=O)C=C3)C2)=O)=NC(N)=N1
CH$IUPAC: InChI=1S/C50H65N13O25/c1-62-24(21-63-39(41(62)73)60-49(51)61-50(63)88)20-52-23-4-2-22(3-5-23)40(72)59-31(48(86)87)11-18-37(69)57-29(46(82)83)9-16-35(67)55-27(44(78)79)7-14-33(65)53-25(42(74)75)6-13-32(64)54-26(43(76)77)8-15-34(66)56-28(45(80)81)10-17-36(68)58-30(47(84)85)12-19-38(70)71/h2-5,24-31,52H,6-21H2,1H3,(H,53,65)(H,54,64)(H,55,67)(H,56,66)(H,57,69)(H,58,68)(H,59,72)(H,70,71)(H,74,75)(H,76,77)(H,78,79)(H,80,81)(H,82,83)(H,84,85)(H,86,87)(H2,51,61,88)/t24?,25-,26+,27+,28-,29-,30+,31+/m1/s1
CH$LINK: INCHIKEY QGIATOVXVULPOV-CHEOBVLASA-N
AC$INSTRUMENT: maXis plus UHR-ToF-MS, Bruker Daltonics
AC$INSTRUMENT_TYPE: LC-ESI-QTOF
AC$MASS_SPECTROMETRY: MS_TYPE MS2
AC$MASS_SPECTROMETRY: IONIZATION ESI
AC$MASS_SPECTROMETRY: ION_MODE POSITIVE
AC$MASS_SPECTROMETRY: FRAGMENTATION_MODE: CID
AC$MASS_SPECTROMETRY: COLLISION_ENERGY: 28.7
AC$CHROMATOGRAPHY: COLUMN_NAME RaptorTM ARC-18, 1.8 µm, 100 x 2.1 mm, Restek
AC$CHROMATOGRAPHY: FLOW_GRADIENT 97/3 at 0 min, 97/3 at 1 min, 90/10 at 2.25 min, 90/10 at 3.5 min, 50/50 at 6.5 min, 50/50 at 7 min, 0.1/99.9 at 7.3, 0.1/99.9 at 9 min, 97/3 at 9.3 min
AC$CHROMATOGRAPHY: FLOW_RATE 300 uL/min
AC$CHROMATOGRAPHY: RETENTION_TIME 3.5 min
AC$CHROMATOGRAPHY: SOLVENT A H2O with 1% formic acid
AC$CHROMATOGRAPHY: SOLVENT B ACN with 1% formic acid
MS$FOCUSED_ION: PRECURSOR_M/Z 624.7159
MS$FOCUSED_ION: PRECURSOR_TYPE [M+2H]2+
PK$SPLASH: splash10-0002-0229100000-7a894dc4bf684f5cb886
PK$NUM_PEAK: 45
PK$PEAK: m/z int.
  327.1197  2324
  343.11328  730
  345.12975  6276
  388.13329  660
  84.04544  192
  102.05441  162
  112.05011  112
  130.04999  232
  131.05235  132
  148.06064  1124
  152.05549  198
  168.06542  544
  196.06107  266
  197.06526  166
  214.0706  976
  241.08246  344
  259.09268  1030
  277.10328  1222
  302.12506  162
  313.14162  296
  325.09947  184
  326.10791  190
  344.14701  338
  370.12484  160
  371.12425  110
  406.14226  370
  438.14639  150
  456.16515  406
  471.17259  114
  472.15145  128
  473.18975  348
  517.17727  276
  535.19127  222
  551.192  128
  585.2005  134
  592.70787  132
  616.70348  138
  622.02777  216
  624.7153  174
  625.72157  134
  664.23142  160
  714.24318  126
  731.27812  112
  793.26498  154
  922.31828  170
//
