# Supplementary material for: Comprehensive Vitamer Profiling of Folate Mono- and Polyglutamates in Baker’s Yeast (Saccharomyces cerevisiae) as a Function of Different Sample Preparation Procedures
Source: Metabolites. 2020 Jul 23;10(8):301. doi: 10.3390/metabo10080301 (PMC7464241; doi:10.3390/metabo10080301)
Supplement: Supplementary file 1 [file metabolites-10-00301-s001.zip › metabolites-851343-sup-final-v3/MassBank_Folate_Standards/FOL000064.mb]

ACCESSION: FOL000064
RECORD_TITLE: 5-CH3-H4PteGlu7; LC-ESI-QTOF; MS2; CE: 16.9; R=; [M+3H]3+nDATE: 2020.06.12
AUTHORS: BGC, Helmholtz Zentrum München & ALC, TU München
LICENSE: CC BY
COPYRIGHT: Copyright (C) 2083
COMMENT: NA
CH$NAME: 5-CH3-H4PteGlu7
CH$COMPOUND_CLASS: N/A
CH$FORMULA: C50H67N13O24
CH$EXACT_MASS: 1233.442
CH$SMILES: NC(N1)=NC(NCC(CNC2=CC=C(C(N[C@H](C(O)=O)CCC(N[C@@H](C(O)=O)CCC(N[C@H](C(O)=O)CCC(N[C@@H](C(O)=O)CCC(N[C@H](C(O)=O)CCC(N[C@@H](C(O)=O)CCC(N[C@H](C(O)=O)CCC(O)=O)=O)=O)=O)=O)=O)=O)=O)C=C2)N3C)=C3C1=O
CH$IUPAC: InChI=1S/C50H67N13O24/c1-63-24(21-53-40-39(63)42(73)62-50(51)61-40)20-52-23-4-2-22(3-5-23)41(72)60-31(49(86)87)11-18-37(69)58-29(47(82)83)9-16-35(67)56-27(45(78)79)7-14-33(65)54-25(43(74)75)6-13-32(64)55-26(44(76)77)8-15-34(66)57-28(46(80)81)10-17-36(68)59-30(48(84)85)12-19-38(70)71/h2-5,24-31,52H,6-21H2,1H3,(H,54,65)(H,55,64)(H,56,67)(H,57,66)(H,58,69)(H,59,68)(H,60,72)(H,70,71)(H,74,75)(H,76,77)(H,78,79)(H,80,81)(H,82,83)(H,84,85)(H,86,87)(H4,51,53,61,62,73)/t24?,25-,26+,27+,28-,29-,30+,31+/m1/s1
CH$LINK: INCHIKEY ZQYLIKQFDVJYLM-CHEOBVLASA-N
AC$INSTRUMENT: maXis plus UHR-ToF-MS, Bruker Daltonics
AC$INSTRUMENT_TYPE: LC-ESI-QTOF
AC$MASS_SPECTROMETRY: MS_TYPE MS2
AC$MASS_SPECTROMETRY: IONIZATION ESI
AC$MASS_SPECTROMETRY: ION_MODE POSITIVE
AC$MASS_SPECTROMETRY: FRAGMENTATION_MODE: CID
AC$MASS_SPECTROMETRY: COLLISION_ENERGY: 16.9
AC$CHROMATOGRAPHY: COLUMN_NAME RaptorTM ARC-18, 1.8 µm, 100 x 2.1 mm, Restek
AC$CHROMATOGRAPHY: FLOW_GRADIENT 97/3 at 0 min, 97/3 at 1 min, 90/10 at 2.25 min, 90/10 at 3.5 min, 50/50 at 6.5 min, 50/50 at 7 min, 0.1/99.9 at 7.3, 0.1/99.9 at 9 min, 97/3 at 9.3 min
AC$CHROMATOGRAPHY: FLOW_RATE 300 uL/min
AC$CHROMATOGRAPHY: RETENTION_TIME 3.3 min
AC$CHROMATOGRAPHY: SOLVENT A H2O with 1% formic acid
AC$CHROMATOGRAPHY: SOLVENT B ACN with 1% formic acid
MS$FOCUSED_ION: PRECURSOR_M/Z 412.155
MS$FOCUSED_ION: PRECURSOR_TYPE [M+3H]3+
PK$SPLASH: splash10-03di-1529200000-11bc827059d490aeaee7
PK$NUM_PEAK: 69
PK$PEAK: m/z int.
  130.0502  10174
  148.06084  7134
  157.0742  1948
  168.06589  2328
  196.0613  1406
  214.07101  4784
  259.09229  6250
  277.10269  2742
  313.14042  40952
  323.61429  674
  325.10325  1338
  331.15176  2424
  356.61747  958
  388.13535  1996
  406.14935  2788
  442.1828  2670
  479.68093  1166
  517.17616  1704
  646.22131  1312
  84.04525  6636
  102.05527  10500
  103.05806  316
  147.07672  726
  167.02015  540
  194.1027  386
  213.08669  898
  230.10874  374
  231.09833  340
  241.08268  792
  276.11755  664
  286.11696  564
  297.10974  508
  301.10429  380
  310.11959  326
  325.79679  410
  330.16787  484
  332.61889  522
  342.12835  350
  343.11221  1034
  350.63953  660
  354.31564  378
  363.47188  630
  365.62443  1278
  366.12679  930
  391.15531  446
  396.81938  478
  405.159  400
  412.15368  634
  412.48876  790
  412.8248  366
  415.16211  656
  415.65838  504
  430.14923  340
  454.14628  666
  459.21099  770
  470.67522  604
  471.17374  544
  472.15597  364
  479.18886  424
  488.19295  490
  499.16706  394
  534.20291  660
  535.18776  592
  536.18897  324
  583.18982  500
  589.25474  322
  663.24878  448
  664.23469  628
  775.26375  432
//
