# Supplementary material for: Comprehensive Vitamer Profiling of Folate Mono- and Polyglutamates in Baker’s Yeast (Saccharomyces cerevisiae) as a Function of Different Sample Preparation Procedures
Source: Metabolites. 2020 Jul 23;10(8):301. doi: 10.3390/metabo10080301 (PMC7464241; doi:10.3390/metabo10080301)
Supplement: Supplementary file 1 [file metabolites-10-00301-s001.zip › metabolites-851343-sup-final-v3/MassBank_Folate_Standards/FOL000065.mb]

ACCESSION: FOL000065
RECORD_TITLE: 5-CH3-H4PteGlu8; LC-ESI-QTOF; MS2; CE: 17.6; R=; [M+3H]3+nDATE: 2020.06.12
AUTHORS: BGC, Helmholtz Zentrum München & ALC, TU München
LICENSE: CC BY
COPYRIGHT: Copyright (C) 2084
COMMENT: NA
CH$NAME: 5-CH3-H4PteGlu8
CH$COMPOUND_CLASS: N/A
CH$FORMULA: C55H74N14O27
CH$EXACT_MASS: 1362.485
CH$SMILES: NC(N1)=NC(NCC(CNC2=CC=C(C(N[C@H](C(O)=O)CCC(N[C@@H](C(O)=O)CCC(N[C@H](C(O)=O)CCC(N[C@@H](C(O)=O)CCC(N[C@H](C(O)=O)CCC(N[C@@H](C(O)=O)CCC(N[C@H](C(O)=O)CCC(N[C@@H](C(O)=O)CCC(O)=O)=O)=O)=O)=O)=O)=O)=O)=O)C=C2)N3C)=C3C1=O
CH$IUPAC: InChI=1S/C55H74N14O27/c1-69-26(23-58-44-43(69)46(80)68-55(56)67-44)22-57-25-4-2-24(3-5-25)45(79)66-34(54(95)96)12-20-41(76)64-32(52(91)92)10-18-39(74)62-30(50(87)88)8-16-37(72)60-28(48(83)84)6-14-35(70)59-27(47(81)82)7-15-36(71)61-29(49(85)86)9-17-38(73)63-31(51(89)90)11-19-40(75)65-33(53(93)94)13-21-42(77)78/h2-5,26-34,57H,6-23H2,1H3,(H,59,70)(H,60,72)(H,61,71)(H,62,74)(H,63,73)(H,64,76)(H,65,75)(H,66,79)(H,77,78)(H,81,82)(H,83,84)(H,85,86)(H,87,88)(H,89,90)(H,91,92)(H,93,94)(H,95,96)(H4,56,58,67,68,80)/t26?,27-,28+,29+,30-,31-,32+,33+,34-/m0/s1
CH$LINK: INCHIKEY VKCNBWJGXBRTME-JLAFIUTJSA-N
AC$INSTRUMENT: maXis plus UHR-ToF-MS, Bruker Daltonics
AC$INSTRUMENT_TYPE: LC-ESI-QTOF
AC$MASS_SPECTROMETRY: MS_TYPE MS2
AC$MASS_SPECTROMETRY: IONIZATION ESI
AC$MASS_SPECTROMETRY: ION_MODE POSITIVE
AC$MASS_SPECTROMETRY: FRAGMENTATION_MODE: CID
AC$MASS_SPECTROMETRY: COLLISION_ENERGY: 17.6
AC$CHROMATOGRAPHY: COLUMN_NAME RaptorTM ARC-18, 1.8 µm, 100 x 2.1 mm, Restek
AC$CHROMATOGRAPHY: FLOW_GRADIENT 97/3 at 0 min, 97/3 at 1 min, 90/10 at 2.25 min, 90/10 at 3.5 min, 50/50 at 6.5 min, 50/50 at 7 min, 0.1/99.9 at 7.3, 0.1/99.9 at 9 min, 97/3 at 9.3 min
AC$CHROMATOGRAPHY: FLOW_RATE 300 uL/min
AC$CHROMATOGRAPHY: RETENTION_TIME 3.4 min
AC$CHROMATOGRAPHY: SOLVENT A H2O with 1% formic acid
AC$CHROMATOGRAPHY: SOLVENT B ACN with 1% formic acid
MS$FOCUSED_ION: PRECURSOR_M/Z 455.169
MS$FOCUSED_ION: PRECURSOR_TYPE [M+3H]3+
PK$SPLASH: splash10-03di-0439400000-db283616af2d923780ea
PK$NUM_PEAK: 77
PK$PEAK: m/z int.
  84.04527  3024
  102.05532  6194
  148.06099  4486
  152.0565  1280
  157.07396  844
  214.07085  4228
  259.09282  3252
  277.10282  3206
  313.14065  24326
  325.10384  944
  331.15101  2350
  332.12326  632
  343.11369  1374
  356.61938  896
  359.14723  734
  365.62349  1896
  388.13391  1542
  406.14853  1228
  439.83238  1146
  442.18326  1904
  449.16611  1122
  455.16871  3530
  459.20923  578
  479.68002  840
  588.24795  780
  663.23924  618
  775.26055  452
  72.08284  336
  130.05042  5156
  147.07557  334
  168.0661  750
  196.06042  1072
  213.08796  604
  230.10889  628
  231.09689  512
  241.08159  284
  272.11836  420
  276.11917  458
  294.62836  818
  297.10613  330
  301.05372  380
  327.63338  264
  342.62021  338
  350.63506  462
  351.13898  394
  370.12293  260
  396.82169  516
  397.14097  734
  405.1629  338
  406.48688  318
  415.15614  378
  421.14075  486
  429.1281  296
  430.14546  468
  432.20766  328
  433.82755  542
  436.13577  334
  438.65597  262
  443.16231  264
  443.49764  356
  449.49836  1390
  449.83579  384
  453.15839  262
  454.14655  352
  461.66429  456
  471.17441  330
  472.15496  262
  517.17653  824
  526.18285  372
  535.18949  520
  543.71046  290
  544.70601  286
  571.22636  304
  608.72548  346
  628.2081  268
  646.2165  354
  665.23796  272
//
