# Supplementary material for: Comprehensive Vitamer Profiling of Folate Mono- and Polyglutamates in Baker’s Yeast (Saccharomyces cerevisiae) as a Function of Different Sample Preparation Procedures
Source: Metabolites. 2020 Jul 23;10(8):301. doi: 10.3390/metabo10080301 (PMC7464241; doi:10.3390/metabo10080301)
Supplement: Supplementary file 1 [file metabolites-10-00301-s001.zip › metabolites-851343-sup-final-v3/MassBank_Folate_Standards/FOL000066.mb]

ACCESSION: FOL000066
RECORD_TITLE: 5-CHO-H4PteGlu8; LC-ESI-QTOF; MS2; CE: 17.7; R=; [M+3H]3+nDATE: 2020.06.12
AUTHORS: BGC, Helmholtz Zentrum München & ALC, TU München
LICENSE: CC BY
COPYRIGHT: Copyright (C) 2085
COMMENT: NA
CH$NAME: 5-CHO-H4PteGlu8
CH$COMPOUND_CLASS: N/A
CH$FORMULA: C55H72N14O28
CH$EXACT_MASS: 1376.464
CH$SMILES: NC(N1)=NC(NCC(CNC2=CC=C(C(N[C@H](C(O)=O)CCC(N[C@@H](C(O)=O)CCC(N[C@H](C(O)=O)CCC(N[C@@H](C(O)=O)CCC(N[C@H](C(O)=O)CCC(N[C@@H](C(O)=O)CCC(N[C@H](C(O)=O)CCC(N[C@@H](C(O)=O)CCC(O)=O)=O)=O)=O)=O)=O)=O)=O)=O)C=C2)N3C=O)=C3C1=O
CH$IUPAC: InChI=1S/C55H72N14O28/c56-55-67-44-43(46(81)68-55)69(23-70)26(22-58-44)21-57-25-3-1-24(2-4-25)45(80)66-34(54(96)97)11-19-41(77)64-32(52(92)93)9-17-39(75)62-30(50(88)89)7-15-37(73)60-28(48(84)85)5-13-35(71)59-27(47(82)83)6-14-36(72)61-29(49(86)87)8-16-38(74)63-31(51(90)91)10-18-40(76)65-33(53(94)95)12-20-42(78)79/h1-4,23,26-34,57H,5-22H2,(H,59,71)(H,60,73)(H,61,72)(H,62,75)(H,63,74)(H,64,77)(H,65,76)(H,66,80)(H,78,79)(H,82,83)(H,84,85)(H,86,87)(H,88,89)(H,90,91)(H,92,93)(H,94,95)(H,96,97)(H4,56,58,67,68,81)/t26?,27-,28+,29+,30-,31-,32+,33+,34-/m0/s1
CH$LINK: INCHIKEY QVYZJNOMASPRJF-JLAFIUTJSA-N
AC$INSTRUMENT: maXis plus UHR-ToF-MS, Bruker Daltonics
AC$INSTRUMENT_TYPE: LC-ESI-QTOF
AC$MASS_SPECTROMETRY: MS_TYPE MS2
AC$MASS_SPECTROMETRY: IONIZATION ESI
AC$MASS_SPECTROMETRY: ION_MODE POSITIVE
AC$MASS_SPECTROMETRY: FRAGMENTATION_MODE: CID
AC$MASS_SPECTROMETRY: COLLISION_ENERGY: 17.7
AC$CHROMATOGRAPHY: COLUMN_NAME RaptorTM ARC-18, 1.8 µm, 100 x 2.1 mm, Restek
AC$CHROMATOGRAPHY: FLOW_GRADIENT 97/3 at 0 min, 97/3 at 1 min, 90/10 at 2.25 min, 90/10 at 3.5 min, 50/50 at 6.5 min, 50/50 at 7 min, 0.1/99.9 at 7.3, 0.1/99.9 at 9 min, 97/3 at 9.3 min
AC$CHROMATOGRAPHY: FLOW_RATE 300 uL/min
AC$CHROMATOGRAPHY: RETENTION_TIME 3.9 min
AC$CHROMATOGRAPHY: SOLVENT A H2O with 1% formic acid
AC$CHROMATOGRAPHY: SOLVENT B ACN with 1% formic acid
MS$FOCUSED_ION: PRECURSOR_M/Z 459.829
MS$FOCUSED_ION: PRECURSOR_TYPE [M+3H]3+
PK$SPLASH: splash10-0fb9-2849100000-2fceaaed47662b3364ae
PK$NUM_PEAK: 37
PK$PEAK: m/z int.
  327.11957  3950
  72.08294  218
  84.0454  496
  86.09657  192
  88.03984  314
  102.0555  1368
  130.05051  644
  134.04351  146
  136.06125  504
  148.06132  724
  152.05717  994
  168.06545  386
  196.0609  184
  214.07188  374
  228.58547  130
  241.08165  296
  259.09099  702
  261.09887  158
  277.1019  394
  293.13739  174
  299.12443  270
  325.10069  140
  343.11419  244
  345.13331  194
  377.79459  146
  388.13859  236
  395.47663  166
  397.13961  154
  422.14347  188
  430.14775  230
  444.49299  152
  453.82129  170
  454.149  160
  459.83337  150
  517.17486  144
  646.21621  138
  793.26508  136
//
